# Supplementary material for: Pediatric Pan-Central Nervous System Tumor Methylome Analyses Reveal Immune-Related LncRNAs
Source: Front Immunol. 2022 May 4;13:853904. doi: 10.3389/fimmu.2022.853904 (PMC9114481; doi:10.3389/fimmu.2022.853904)
Supplement: Supplementary file 2 [file Table_1.xlsx]

## Sheet: Datasets
Table S1. The clinical patients used in this study.
Dataset_ID	Number of samples
GSE90496	1126
GSE109379	315
GSE85212	639
GSE70460	83
E-MTAB-5552	82
E-MTAB-6708	12

## Sheet: WHO Catalog
Table S1. The clinical patients used in this study.
WHO entities	Abbreviation	Number of samples	Main classes
Atypical teratoid/rhabdoid tumour	ATRT	191	Embryonal
CNS embryonal tumour, NOS	CNS_NB	80	Embryonal
Embryonal tumour with multilayered rosettes, C19MC-altered	ETMR_C19MC	36	Embryonal
Embryonal tumour with multilayered rosettes, NOS	ETMR_NOS	1	Embryonal
Medulloblastoma, genetically defined, group 3	MB_G3	226	Embryonal
Medulloblastoma, genetically defined, group 4	MB_G4	458	Embryonal
Medulloblastoma, genetically defined, SHH-activated	MB_SHH	244	Embryonal
Medulloblastoma, genetically defined, WNT-activated	MB_WNT	92	Embryonal
Medulloblastoma, NOS	MB_NOS	2	Embryonal
Anaplastic astrocytoma, IDH-wildtype	AA_IDH_wt	12	Glioblastoma
Diffuse astrocytoma, IDH-wildtype	DA_IDH_wt	6	Glioblastoma
Diffuse midline glioma, H3 K27M-mutant	DMG_K27	77	Glioblastoma
Glioblastoma, IDH-wildtype	GBM_IDH_wt	130	Glioblastoma
Gliosarcoma, IDH-wildtype	GS_IDH_wt	1	Glioblastoma
Anaplastic ganglioglioma	AGG	1	Glio-neuronal
Central neurocytoma	CN	2	Glio-neuronal
Desmoplastic infantile astrocytoma and ganglioglioma	DIA/DIG	9	Glio-neuronal
Diffuse leptomeningeal glioneuronal tumour	DLGNT	8	Glio-neuronal
Dysembryoplastic neuroepithelial tumour	DNET	35	Glio-neuronal
Dysplastic gangliocytoma of cerebellum (Lhermitte-Duclos)	LDD	1	Glio-neuronal
Esthesioneuroblastoma/Olfactory neuroblastoma	ENB	1	Glio-neuronal
Gangliocytoma	GC	1	Glio-neuronal
Ganglioglioma	GG	20	Glio-neuronal
Paraganglioma	PGG	1	Glio-neuronal
Retinoblastoma	RETB	20	Glio-neuronal
Rosette-forming glioneuronal tumour	RGNT	3	Glio-neuronal
Adamantinomatous craniopharyngioma	CPH_ADM	11	Sella
Pituitary adenoma densely granulated GH/STH producing	PITAD_STH	1	Sella
Pituitary adenoma gonadotropin producing	PITAD_FSH	1	Sella
Pituitary adenoma prolactin producing	PITAD_PRL	1	Sella
Anaplastic ependymoma	AEPN	124	Ependymal
Ependymoma	EPN	51	Ependymal
Ependymoma, RELA fusion-positive	EPN_RELA	52	Ependymal
Myxopapillary ependymoma	MPE	1	Ependymal
Anaplastic pilocytic astrocytoma	ANA_PA	8	Other glioma
Paediatric diffuse astrocytoma (unresolved status)	PDA	3	Other glioma
Anaplastic pleomorphic xanthoastrocytoma	APXA	7	Other glioma
Pilocytic astrocytoma	PA	167	Other glioma
Pilocytic astrocytoma, pilomyxoid variant	PA_PMV	2	Other glioma
Pilomyxoid astrocytoma	PMA	4	Other glioma
Pleomorphic xanthoastrocytoma	PXA	11	Other glioma
Subependymal giant cell astrocytoma	SEGA	14	Other glioma
Angiocentric glioma	AG	7	Other glioma
Astroblastoma	AB	3	Other glioma
Schwannoma	SCHW	11	Nerve
Melanotic schwannoma	SCHW_MEL	2	Nerve
Papillary tumour of the pineal region	PTPR	11	Pineal
Pineal parenchymal tumour of intermediate differentiation	PPTID	1	Pineal
Pineoblastoma	PB	15	Pineal
Atypical meningioma	AM	3	Mesenchymal
Meningioma	MNG	3	Mesenchymal
Chordoma	CHORDM	1	Mesenchymal
Ewing sarcoma / peripheral primitive neuroectodermal tumour	EWS	8	Mesenchymal
Haemangioblastoma	HMB	2	Mesenchymal
Melanocytoma	MELCYT	1	Melanocytic
Atypical choroid plexus papilloma	ACPP	22	Plexus
Choroid plexus carcinoma	CPC	28	Plexus
Choroid plexus papilloma	CPP	14	Plexus
Oligodendroglioma, IDH-mutant and 1p/19q-codeleted	O_IDH_mut	5	Glioma IDH
Glioblastoma, IDH-mutant	GBM_IDH_mut	2	Glioma IDH
Anaplastic astrocytoma, IDH-mutant	AA_IDH_mut	2	Glioma IDH
