# Supplementary material for: Pediatric Pan-Central Nervous System Tumor Methylome Analyses Reveal Immune-Related LncRNAs
Source: Front Immunol. 2022 May 4;13:853904. doi: 10.3389/fimmu.2022.853904 (PMC9114481; doi:10.3389/fimmu.2022.853904)
Supplement: Supplementary file 3 [file Table_2.xlsx]

## Sheet: check
Table S2. CpG sites of immune signatures
Gene_symbol	CpG_id
IDO1	NA
LAG3	cg01820374,cg02695343,cg04153135,cg04671742,cg10500147,cg16352928,cg17213699,cg19872463,cg22777668,cg26956535
CTLA4	cg05074138,cg08460026,cg22572158,cg26091609
TNFRSF9	cg06956444,cg14614416,cg16839093,cg18859763,cg22677498,cg23959705,cg24663338,cg27305704
ICOS	cg00372692,cg15344028,cg18219180,cg18561976,cg21423458
CD80	cg02470871,cg12978275,cg13458803,cg13913728,cg21572897
PDCD1LG2	cg07211259,cg14440664
TIGIT	NA
CD70	NA
TNFSF9	cg00169167,cg01186777,cg05670459,cg15451045,cg20617093,cg24342464,cg26444348
ICOSLG	cg00429107,cg00993674,cg01417226,cg04256691,cg06173626,cg09800026,cg13520931,cg17249942,cg24327461
KIR3DL1	cg02469067,cg07233127,cg07678669,cg08129658,cg20244649
CD86	cg04387658,cg11874272
PDCD1	cg00795812,cg02122525,cg03889044,cg09031938,cg10994870,cg17322655,cg18096388,cg20805133,cg21670983,cg25890838,cg27051683
LAIR1	NA
TNFRSF8	cg00653960,cg04506109,cg05036439,cg05121790,cg07017135,cg07166679,cg07731304,cg14834850,cg16305333,cg19896198
TNFSF15	cg02404720,cg10791260,cg11809085
TNFRSF14	NA
IDO2	cg11251498,cg11363097,cg11823736,cg17533575
CD276	cg00133909,cg04094107,cg04289575,cg12524179,cg13497475,cg13907424,cg14868530,cg15484899,cg20856453,cg24688248
CD40	cg01149415,cg01943874,cg06571407,cg09053081,cg11841529,cg16686951,cg17929951,cg21601405,cg22232207,cg24575067
TNFRSF4	cg01437515,cg09586191,cg12759096,cg14661234,cg16252905,cg17084044,cg21616720,cg21815220,cg22335801,cg23166857
TNFSF14	cg04891836,cg05348870,cg16043888,cg23071186
HHLA2	NA
CD244	cg10106388,cg11939496
CD274	cg02823866,cg19724470
HAVCR2	cg02119043,cg05958166,cg06754923,cg08400246,cg08519865,cg09574807,cg18587018,cg18890548,cg20552696,cg22967122
CD27	cg03724640,cg06495803,cg11384427,cg18849517,cg22036538
BTLA	cg03995631,cg19281794,cg24157392
LGALS9	cg05105919,cg10699049,cg19654781,cg21157094,cg27625456
TMIGD2	cg03757250,cg04720596,cg10223982,cg11980819,cg14117297,cg20789620,cg21638625,cg22245273,cg26925688
CD28	cg02099418,cg04098585,cg07930752,cg10240150,cg13651908
CD48	cg05200628,cg13311440,cg16909402,cg19408145,cg24154340,cg24342146
TNFRSF25	cg00087884,cg02084087,cg02988775,cg03893150,cg04500986,cg05151739,cg10059687,cg10539898,cg11756870,cg15088325,cg16681526,cg23114616,cg26056577,cg26186134
ADORA2A	cg03976468
VTCN1	cg04718492,cg15597855,cg16408593,cg20821424,cg22424746,cg27446185
CD160	cg06095777,cg07027119,cg08614201,cg10798745,cg11743829,cg12401731,cg12832565,cg15892497,cg20975414,cg25221984
CD44	cg01663768,cg01766065,cg01879488,cg04125208,cg06975166,cg07262328,cg08530414,cg08606356,cg17640322,cg18652941,cg20143092,cg20971158,cg21076259,cg23186333,cg23210303
TNFSF18	cg05936800,cg11532054,cg19589427
TNFRSF18	cg00086243,cg02709725,cg04343794,cg06097659,cg07119157,cg07671976,cg08641866,cg10583942,cg14886269,cg15706223,cg16046810,cg19092396,cg19237691,cg25725823
BTNL2	cg00978102,cg02158755,cg02748047,cg06871764,cg08162948,cg09514561,cg09748960,cg10254167,cg13138832,cg14853443,cg18060330,cg18067840,cg21171279,cg26657086
VSIR	cg04083751,cg06372475,cg06655361,cg08840836,cg09810750,cg11633461,cg12568633,cg13954090,cg13957721,cg14522427,cg17411913,cg23282441,cg24499627
CD200R1	cg02155111,cg04070847,cg10708271,cg17638468,cg18166915
TNFSF4	cg10861599,cg16517394,cg21439763,cg26315984
CD200	cg01031032,cg03329165,cg04367486,cg07251099,cg09006015,cg10777851
NRP1	cg00826728,cg04991958,cg06223926,cg08469491,cg09009410,cg09365847,cg12870705,cg13186597,cg20074042,cg23198568

## Sheet: CYT
Table S2. CpG sites of immune signatures
Gene_symbol	CpG_id
PRF1	cg02374486,cg09914304,cg12336290,cg12433559,cg15293582,cg18352710,cg19880751,cg20408402,cg23059461,cg23364656
GZMA	cg06058187,cg06118312,cg13566919,cg26357596

## Sheet: HLA
Table S2. CpG sites of immune signatures
Gene_symbol	CpG_id
HLA-E	cg00340855,cg01365762,cg01462744,cg02188225,cg02751503,cg02942965,cg03725115,cg04305858,cg04807188,cg05201185,cg05384135,cg08180063,cg08416870,cg08899786,cg09275023,cg09326440,cg09609649,cg09620840,cg09676939,cg09753839,cg10124767,cg10457005,cg10794086,cg11594821,cg11861940,cg12700271,cg13007871,cg13223754,cg14461571,cg14849431,cg15118824,cg15816267,cg16367518,cg16507955,cg16747427,cg17475918,cg1…
HLA-C	cg00620824,cg01006124,cg01064373,cg01230067,cg02827714,cg05030953,cg05619024,cg07505391,cg08309069,cg10409680,cg12965927,cg13155295,cg13872627,cg15397231,cg15634083,cg16181043,cg17096289,cg17974398,cg18020334,cg18511546,cg18747378,cg18785300,cg18919024,cg24877963,cg25149637,cg25355501,cg26128383,cg26392102,cg27358585
HLA-DQB1	cg01889448,cg04793911,cg05724777,cg11986643,cg13249850,cg13353717,cg15752756,cg23336481
HLA-DQB2	cg00755130,cg02964065,cg03638120,cg03926206,cg04322111,cg04345908,cg06499030,cg09739413,cg10218546,cg10298215,cg10714510,cg11099901,cg11505404,cg11530659,cg13896204,cg14441480,cg15255946,cg15615586,cg16315262,cg17043222,cg17475271,cg18026055,cg18609891,cg19939773,cg21038932,cg21139325,cg21566383,cg21810004,cg21989307,cg23743845,cg23831898,cg24892091,cg25327122,cg27160348
HLA-DQA2	cg01018117,cg01050736,cg01244342,cg02293354,cg02786267,cg03127506,cg10023855,cg15496763,cg19350679,cg20399769,cg20821042,cg22097941,cg22282941,cg23055377,cg23221363,cg26489369
HLA-DQA1	NA
HLA-A	cg05157171,cg05523662,cg07163603,cg09803951,cg11808100,cg15319255,cg17678719,cg19748509,cg20879959,cg22951229,cg23489273,cg24580035,cg25548869
HLA-DMA	cg01641778,cg01652681,cg01872295,cg01909833,cg02270108,cg02387583,cg02653117,cg02703032,cg03077751,cg03532223,cg04607679,cg04798369,cg05111146,cg06071395,cg06361403,cg07148032,cg07203873,cg07223713,cg07820696,cg07954885,cg08361185,cg08491668,cg08948338,cg10211788,cg10266124,cg13224077,cg14306264,cg14361162,cg15266497,cg16416806,cg16517114,cg16801540,cg16862821,cg17451945,cg17674495,cg17840326,cg1…
HLA-DOB	cg12333338,cg21021279
HLA-DRB1	cg04601775,cg15820961,cg17376015,cg24180805,cg24760581
HLA-B	cg00241218,cg01035015,cg01517384,cg02718200,cg03500977,cg04981410,cg05129479,cg05139028,cg05932159,cg06646969,cg09588770,cg09671906,cg10542672,cg11187245,cg11255427,cg12730088,cg12985770,cg13019553,cg13902357,cg14998329,cg15633609,cg15697453,cg17554194,cg17731992,cg18996202,cg19493134,cg20408074,cg20669822,cg26706521
HLA-DRB5	cg10466124,cg16699635,cg18111114,cg21698879
HLA-DOA	cg00988577,cg01715800,cg01720176,cg02115397,cg02172533,cg03546401,cg03780648,cg04809274,cg05043389,cg05408403,cg05683739,cg06504039,cg07173283,cg07294785,cg10397527,cg10620866,cg11076970,cg14144933,cg14630099,cg15630950,cg16673446,cg16914277,cg17214455,cg17313945,cg17777731,cg18278290,cg18307545,cg18477188,cg20024110,cg23220637,cg23794671,cg24396358,cg24696151,cg25061610,cg26168907,cg27213800
HLA-DPB1	cg00750366,cg02286081,cg08405587,cg12365667,cg12899649,cg12939283,cg14356799,cg17350632,cg18827221,cg19921353,cg21151963,cg22483030,cg23750365,cg26350754
HLA-DRA	cg00528492,cg14058932,cg15074838,cg15635392,cg16753237,cg16794061,cg17312536,cg17606183,cg18576604,cg19248557,cg20348196,cg20724257,cg25258233,cg25764570,cg26928531
HLA-F	cg00504902,cg01405582,cg02688650,cg03851143,cg04186657,cg05237001,cg05358170,cg05603292,cg07016276,cg08698936,cg08805586,cg09296453,cg09444802,cg09805507,cg10262357,cg11116776,cg11201654,cg11423684,cg11576659,cg11587584,cg11617938,cg11768167,cg12588917,cg13924755,cg14402472,cg14738290,cg15018934,cg15331332,cg15584790,cg16728223,cg17625506,cg18676033,cg19348622,cg19868007,cg20891813,cg20927242,cg2…
HLA-G	cg00126638,cg00584549,cg00937691,cg03096746,cg03149560,cg03432955,cg03521696,cg03997176,cg06212945,cg06612259,cg07000290,cg08708750,cg09430946,cg09865095,cg10556772,cg11363230,cg12287358,cg12358432,cg13130352,cg14546076,cg14574237,cg14914254,cg14941654,cg15174396,cg17184855,cg17213462,cg18114946,cg18914211,cg19050514,cg19141489,cg21529533,cg21727129,cg22257941,cg23110482,cg23611220,cg26302178,cg2…
HLA-DMB	cg00575744,cg00862588,cg05835265,cg07623567,cg10310595,cg10518264,cg10714284,cg12840248,cg16236263,cg16300030,cg17022232,cg20392842,cg20600379,cg22324029,cg23527920,cg25247351,cg25265930,cg27478707
HLA-DPA1	cg00570906,cg01132696,cg02197634,cg02692313,cg05798641,cg06437840,cg08796706,cg09059466,cg09234582,cg10850215,cg12893780,cg13349035,cg13581859,cg14428733,cg14801692,cg14870156,cg15734436,cg15829535,cg17362900,cg17588455,cg19053046,cg19404567,cg19990651,cg25045942,cg25491704,cg25511667

## Sheet: IFN
Table S2. CpG sites of immune signatures
Gene_symbol	CpG_id
JAK2	cg07999015,cg15814898,cg23449780
IRF1	cg00255919,cg00578828,cg05915281,cg06942904,cg08977266,cg13907973,cg15421363,cg17394978,cg18890864,cg20287640,cg21138405,cg25410123
IRF2	cg01926348,cg03973167,cg07731916,cg07954844,cg09308829,cg09764206,cg12007192,cg15105154,cg16288997,cg20681219,cg23041332,cg23091406,cg25255854
GBP4	cg02482460,cg12058781,cg12614667,cg14563196,cg20410995,cg22221320,cg23978657,cg27285720
GBP5	cg00083652,cg10798395

## Sheet: TILs
Table S2. CpG sites of immune signatures
Gene_symbol	CpG_id
ITM2C	cg03511931,cg04198215,cg04293526,cg13274936,cg14473050,cg16819369,cg20333027,cg21299958,cg22177286,cg26292864
CD38	cg02183671,cg04332373,cg04811945,cg09519400,cg10169812,cg11207385,cg13440003,cg15994026,cg23068731,cg24819835,cg26043257,cg27473538
THEMIS2	cg00338002,cg00856002,cg03526503,cg04487931,cg06936079,cg09579933,cg16107483,cg19251242,cg25015504,cg27565366
GLYR1	cg00636946,cg00885266,cg01261535,cg01565912,cg02454264,cg06976003,cg09873772,cg10434653,cg11289281,cg15663121,cg18354686,cg27068539
ICOS	cg00372692,cg15344028,cg18219180,cg18561976,cg21423458
F5	cg01953591,cg09470963,cg09891761,cg10532540,cg16054275,cg24673322,cg25256723
TIGIT	NA
KLRD1	cg07697100,cg09652614,cg22509679
IRF4	cg03410961,cg05766140,cg06223767,cg06392169,cg10379890,cg12612118,cg12684209,cg12741420,cg16046028,cg16643840,cg17228900,cg21277995,cg25140370,cg26433102
PRKCQ	cg00613753,cg01389728,cg04351665,cg11638200,cg12245996,cg15259864,cg19910780,cg24895834,cg25741578,cg27201625
FCRL5	cg12903648
SIRPG	cg11061975,cg13408605,cg15722679,cg23295754
LPXN	cg00501111,cg02250680,cg04050763,cg04829746,cg05013250,cg06376522,cg06677781,cg12891342,cg16503683,cg16725583,cg18764007,cg19963142,cg20957095,cg23559222,cg23641267,cg24684739,cg24899209,cg25169875
CCL5	cg00447324,cg02867514,cg04791421,cg08656816,cg10315334,cg12455187,cg19411729
LCK	cg01525376,cg04249754,cg05350315,cg06517940,cg07571745,cg11683242,cg12710152,cg17078393
TRAF3IP3	cg00450164,cg01997629,cg08655071,cg19099296,cg20694619,cg22436753
CD86	cg04387658,cg11874272
MAL	cg03129884,cg04804539,cg05142617,cg05314420,cg06668300,cg07224914,cg09712683,cg09983051,cg14410476,cg17626405,cg19762657,cg21245652,cg22403344,cg22762844
LILRB1	cg01720520,cg05365532,cg26649140
DOK2	cg02837301,cg03732056,cg08288130,cg09314421,cg13292636,cg14386061,cg15316716,cg16476235,cg21031128,cg21163717
CD6	cg05181784,cg07380416,cg09153080,cg09767850,cg09902130,cg13014558,cg21939215,cg26427109,cg27284288
PAG1	cg03660911,cg05733623,cg07618730,cg08551857,cg11638472,cg12715235,cg20151670,cg25010006
LAX1	cg00942920,cg06958535,cg10117369,cg12022621,cg17711527,cg23893629,cg25625457
PLEK	cg02861056,cg04658055,cg04872689,cg06819473,cg10812236,cg13060970,cg13468685,cg20357807
PIK3CD	cg01666040,cg04162034,cg07374121,cg07793148,cg10050900,cg12763118,cg16037569,cg16895792,cg17325959,cg18976437,cg20994801,cg22045271,cg26573321
SLAMF1	cg00149213,cg01710351,cg03950000,cg05694771,cg18881723,cg20535085,cg21920303
XCL1	cg17186328,cg19195935,cg21872093
GPR171	cg04754652,cg11630392
XCL2	cg00154920,cg00923458,cg21195162
TBX21	cg02731774,cg03396557,cg03639783,cg06927323,cg06959103,cg08670136,cg09775582,cg11090676,cg15715716,cg16928046,cg19172222,cg20209009,cg26281453,cg26607785
CD2	cg03016153,cg10489672,cg16719404,cg21861305
CD53	cg03043417,cg07314983,cg10105218,cg10516886,cg16896205
KLHL6	cg02844611,cg09606470,cg19797087,cg20398399,cg20425130
SLAMF6	cg10671066,cg21829783
CD40	cg01149415,cg01943874,cg06571407,cg09053081,cg11841529,cg16686951,cg17929951,cg21601405,cg22232207,cg24575067
SIT1	cg05992079,cg13832290,cg13876315,cg15518883
TNFRSF4	cg01437515,cg09586191,cg12759096,cg14661234,cg16252905,cg17084044,cg21616720,cg21815220,cg22335801,cg23166857
CD79A	cg05921699,cg09970481,cg11624309,cg19251500,cg19583076,cg19825589,cg24703661
CD247	cg00583147,cg02585734,cg05799811,cg06531517,cg07786657,cg09032544,cg09473725,cg09554443,cg14278300,cg19762811
LCP2	cg02676052,cg04167833,cg04822621,cg08670465,cg09451413,cg09672233,cg11528914,cg17127769
CD3D	cg03074244,cg03254928,cg07545925,cg07728874,cg13750061,cg15880738,cg24841244
CD27	cg03724640,cg06495803,cg11384427,cg18849517,cg22036538
FYB1	NA
ARHGAP30	cg00045607,cg01774645,cg03089651,cg07837534,cg12081303
ACAP1	cg11807006,cg13295242,cg13670306,cg13925686,cg14050954,cg25671438
CST7	cg09971811,cg11804789,cg26306437,cg26450106,cg27526549,cg27641239
CD3G	cg03074244,cg03254928,cg07545925,cg07728874,cg13750061,cg15880738,cg24841244
IL2RB	cg03171478
CD3E	cg06164961,cg08956138,cg18085869,cg24612198,cg27354586
FCRL3	cg05384663,cg07184316,cg08786003,cg15202552,cg15602298,cg17134153,cg19602479,cg24881910,cg25259754
CORO1A	cg01207490,cg02138299,cg03691812,cg05839201,cg06030619,cg07532839,cg07734253,cg08160619,cg08678256,cg09859898,cg10423428,cg26926833
ITK	cg02119043,cg05958166,cg06754923,cg08400246,cg08519865,cg09574807,cg18587018,cg18890548,cg20552696,cg22967122
TCL1A	cg04313756,cg08092680,cg13282837,cg14127336,cg17717124,cg19992633,cg23114311,cg24996565,cg27089768
CSF2RB	cg01064979,cg02556928,cg11520459,cg16232674,cg18546437
IKZF1	cg00547441,cg01139861,cg06839731,cg07589773,cg16120742,cg16499656,cg16697214,cg18607529,cg20078466
NCF4	cg02532700,cg08612539,cg09624565,cg22305209,cg25756470,cg25863223
DOCK2	cg02251134,cg08862890,cg21233722,cg21771173,cg23171871,cg23184477,cg23338503,cg26503653
CCR2	cg03928384,cg04110105,cg06280059,cg07743747
PTPRC	cg13673094,cg15617537,cg25132230
PLAC8	NA
NCKAP1L	cg01810875,cg16509569,cg17605084,cg21376733
IL7R	cg27582180
CD28	cg02099418,cg04098585,cg07930752,cg10240150,cg13651908
STAT4	cg01004382,cg01453441,cg03265267,cg04285318,cg16473511,cg17287767,cg18155840,cg20195812,cg21100532,cg23609905,cg23791611,cg24331079
CD8A	cg00670742,cg03318654,cg05237932,cg06804210,cg07090138,cg07868273,cg09058748,cg11072498,cg12606911,cg13847640,cg17386466,cg19410791,cg21116934,cg22728534,cg27481559
LY9	cg01367992,cg12810626,cg18805892,cg18865207,cg18920397,cg23038349,cg23050079
CD48	cg05200628,cg13311440,cg16909402,cg19408145,cg24154340,cg24342146
HCST	cg06748966,cg11875500,cg14110548,cg16001418,cg16577647,cg16627829,cg20607318,cg21095286
PTPRCAP	cg02423817,cg02740606,cg02874908,cg05353099,cg05751148,cg10542975,cg12044599,cg12535569,cg16408081,cg17690322,cg20792833,cg23456595,cg23468927,cg25256924,cg27262415
ARHGAP25	cg27629311
LAT	cg00607627,cg01448132,cg02358434,cg03134947,cg03176550,cg04818331,cg05769344,cg05798125,cg06485706,cg07041323,cg08331345,cg16462073,cg23663476,cg23797100
TRAT1	cg19811231,cg27572854
IL10RA	cg00394040,cg00467529,cg01697865,cg05468843,cg07237926,cg07540983,cg11751927,cg26661481
PAX5	cg00464519,cg00953480,cg02538199,cg06671087,cg10059959,cg14383078,cg26907842
CCR7	cg07388018,cg13504059,cg17067993
PARVG	cg02911509,cg03903451,cg08271031,cg09080522,cg12555844,cg13429423,cg17542751,cg20728514,cg25353896
SPNS1	cg02443658,cg04302860,cg04393675,cg06743973,cg08940669,cg10288996,cg10329001,cg10387405,cg11115702,cg26543908
CD52	cg00813993,cg08572767,cg12269498,cg16068833,cg16664472,cg19677267,cg19743891,cg19777853,cg22517705
HCLS1	cg00141162,cg01364833,cg02167021,cg06577710,cg11256445,cg15458222,cg18593727
ARHGAP9	cg02224164,cg03516836,cg05985164,cg06714758,cg07689032,cg12968701,cg14338062,cg16280363,cg16306515,cg20130751,cg22129822,cg24141135,cg24720361,cg24779015
GIMAP6	cg03490881,cg11541382,cg16890939,cg25129716
PRKCB	cg00735962,cg03156893,cg03217795,cg03306374,cg04279973,cg05436658,cg08406370,cg09507526,cg24250393,cg26555733
MS4A1	cg06806711,cg07618110,cg13765961
GPR18	cg10241697
TBC1D10C	cg00220455,cg03124478,cg04974702,cg07428372,cg09190408,cg10402417,cg11600161,cg13055001,cg16260696,cg20676418,cg20826709
EVI2B	cg05109049
VAMP5	cg02493740,cg02652597,cg11108890,cg16719560,cg16865965,cg19513321,cg23902361,cg25651505
KLRK1	cg03394309,cg18637238,cg26986871
SELL	cg06816239,cg08264335,cg14796679,cg19853494
MPEG1	cg09552510,cg20849025,cg22750001,cg26340740,cg27236490
MS4A6A	cg00673646,cg03055440,cg04353769,cg05995607,cg06881914,cg20284999,cg24026212,cg26250585
ARHGAP15	NA
MFNG	cg01765930,cg03737999,cg11201532,cg17066620,cg17809471,cg18452324,cg22406469
GZMK	cg04705866,cg14597388
SELPLG	cg14741474,cg17291826,cg22328644,cg24398450,cg24497819,cg25165932
CD3G	cg03074244,cg03254928,cg07545925,cg07728874,cg13750061,cg15880738,cg24841244
GIMAP7	cg00051483,cg01444712,cg01827098,cg03801183,cg05597504,cg07956751,cg08037327,cg08637514,cg15704358,cg15849098,cg17643598,cg24413842
RIPOR2	cg00164997,cg08578703,cg12883629,cg14083015,cg19882886,cg26336265
INPP5D	cg00438740,cg02935132,cg04126261,cg05695429,cg06272010,cg07178563,cg12315466,cg15131282,cg16321975,cg22029587,cg22331159,cg23553480
ITGA4	cg02552137,cg04531425,cg05246303,cg06952671,cg10526659,cg11947981,cg16057262,cg20415809,cg21995919,cg25024074,cg25515269,cg25652029
MZB1	cg08220120,cg08736680,cg11623339,cg14710984,cg18297349,cg20566766,cg24113496
GPSM3	cg00595163,cg01644684,cg01912006,cg02238556,cg02264471,cg02449678,cg03547446,cg04746303,cg04784163,cg05115308,cg06016354,cg06023661,cg06099048,cg06815976,cg06891815,cg08592230,cg08801479,cg09246347,cg10067458,cg10430123,cg10819756,cg11747349,cg11753286,cg11884274,cg12401918,cg13721764,cg14075607,cg15815053,cg16513215,cg18176689,cg18337139,cg18689504,cg19154695,cg19365884,cg19527801,cg19558236,cg1…
STK10	cg00156744,cg05962107,cg15045943,cg16097330,cg16240137,cg16675054,cg19108432,cg19873297,cg22050555,cg23434919,cg26006084,cg26311118,cg26561207,cg27367768
CLEC2D	NA
IL16	cg01323766,cg05627365,cg16803736
NLRC3	cg02016178,cg03065612,cg04606170,cg08213607,cg22171142
GIMAP5	cg01640506,cg23713249,cg25215170,cg26337390,cg27256629
GIMAP4	cg00323915,cg08960815,cg10777178,cg13662290,cg17807458,cg18342581
IFFO1	cg00082235,cg00363813,cg00983904,cg01493517,cg01979888,cg05233050,cg06237647,cg08875705,cg17198308,cg22203219,cg23737737,cg24853956
CFH	cg18436810,cg23557926,cg27331828
PVRIG	cg16699528,cg21873567,cg23221013,cg25225693
CFHR1	cg12687463

## Sheet: PD1_response
Table S2. CpG sites of immune signatures
CpG_id
cg03324638
cg03040477
cg27603467
cg18103459
cg11991398
cg14714548
cg20701461
cg11903188
cg25457539
cg25219415
cg21010334
cg23485147
cg02876904
cg02788731
cg02005157
cg14690837
cg15586054
cg16148959
cg08411049
cg17679980
cg21201572
cg07489848
cg27653765
cg19553026
cg22190114
cg05002444
cg13734833
cg05684457
cg08246644
cg18179931
cg14909856
cg21157873
cg09998632
cg06941127
cg09748057
cg15764000
cg25982561
cg07569918
cg23937993
cg13051977
cg08827579
cg23363971
cg26246130
cg19540471
cg26864905
cg08869846
cg25167736
cg26570179
cg11788263
cg06049192
cg26017930
cg20854480
cg00988179
cg26034919
cg20024451
cg04076817
cg18817443
cg12606517
cg18270610
cg23752642
cg05136628
cg22162694
cg00289969
cg04087729
cg01799761
cg05616465
cg10933959
cg22946147
cg14182517
cg11896307
cg16781886
cg02770216
cg19036450
cg04290171
cg14088196
cg10338518
cg20009044
cg13130398
cg18241308
cg03605686
cg21847800
cg02735906
cg03239552
cg25123814
cg08301016
cg04703666
cg03372042
cg04722507
cg26336395
cg20985067
cg05254518
cg25119077
cg07174997
cg27058221
cg10682119
cg02098075
cg07207068
cg21606707
cg12968598
cg07950469
cg10316457
cg20499237
cg09373725
cg25501329
cg04515534
cg07474477
cg13807398
cg27304952
cg03904171
cg26963686
cg16548605
cg02771831
cg23677426
cg20971003
cg18620306
cg03027400
cg22215815
cg03229849
cg00772192
cg10534302
cg03625109
cg21008776
cg02819734
cg14498592
cg25510609
cg21684012
cg15652532
cg11850541
cg20051420
cg08824221
cg06987036
cg10326673
cg26725354
cg11222623
cg06937491
cg17380661
cg23081534
cg06654118
cg04420889
cg13387211
cg02161026
cg03735592
cg26458142
cg16705086
cg01140660
cg15746849
cg10526827
cg18463993
cg12805552
cg00653041
cg25947619
cg27252696
cg00901816
cg24060527
cg15774814
cg00905457
cg01820213
cg13007502
cg12996730
cg24633253
cg10946576
cg20189808
cg08549388
cg19865826
cg25895948
cg09653816
cg07585739
cg05052687
cg05651265
cg00203347
cg15601682
cg01562005
cg14766621
cg13713739
cg01733284
cg05395403
cg25078649
cg20646044
cg00334821
cg24286812
cg10017293
cg06590886
cg13691247
cg22902266
cg08622675
cg11436025
cg19966787
cg03910065
cg07998350
cg24033558
cg03217915
cg02056997
cg14836363
cg13716506
cg27506401
cg21570911
cg21830222
cg08729683
cg02353175
cg04805680
cg09045731
cg06797338
cg09439560
cg09029791
cg14059881
cg05054531
cg17490428
cg27473972
cg00067642
cg24723615
cg16585173
cg09654439
cg20060398
cg24504194
cg21865765
cg12852742
cg15967709
cg11293097
cg12137410
cg26668551
cg19705352
cg03858673
cg16107254
cg01402552
cg04951677
cg06776898
cg06007668
cg06463424
cg00572966
cg18698788
cg22855900
cg14266423
cg04404455
cg16073958
cg21082734
cg04560029
cg15586699
cg05373877
cg22178077
cg27258050
cg19976410
cg05706766
cg22192731
cg01751540
cg08972273
cg21297493
cg10474637
cg20936026
cg02866177
cg18398125
cg02442572
cg22197141
cg05233713
cg13190024
cg00044796
cg20506745
cg13829969
cg04224064
cg25554615
cg06640593
cg19575753
cg10249004
cg27399167
cg03014311
cg14181111
cg02717218
cg25303761
cg08002392
cg20349881
cg13945749
cg26075742
cg18820942
cg04013650
cg01915989
cg01518569
cg10956848
cg17404640
cg18437209
cg12692829
cg14343017
cg05982460
cg05244762
cg09322259
cg21418534
cg02239968
cg02613827
cg25269417
cg00107682
cg06471591
cg16454852
cg10799055
cg20341238
cg22471075
cg15365032
cg21158163
cg25017223
cg26864714
cg02558993
cg16113189
cg10903903
cg20992181

## Sheet: immune_marker
Table S2. CpG sites of immune signatures
Gene_symbol	Cell_type	CpG_id
ARHGAP25	Activated B cell	cg15258980
CD38	Activated B cell	cg04332373
BLK	Activated B cell	cg15742700
CD19	Activated B cell	cg05433111
CD79B	Activated B cell	cg09648933
CLEC17A	Activated B cell	cg17934790
SPIB	Activated B cell	cg07979271
LCK	Activated CD8 T cell	cg07571745
GNLY	Activated CD8 T cell	cg10628126
CD8A	Activated CD8 T cell	cg19410791
NKG7	Activated CD8 T cell	cg12916723
POU2AF1	B cell	cg11362935
CXCR5	B cell	cg19599951
POU2F2	B cell	cg07667560
IL21R	CD56 dim natural killer cell	cg16454902
ITGB2	Central memory CD4 T cell	cg08422803
IL1RN	Central memory CD8 T cell	cg02543462
CD160	Effector memory CD8 T cell	cg10798745
HLA-DMB	Effector memory CD8 T cell	cg07623567
LIME1	Effector memory CD8 T cell	cg21201401
ACP5	Gamma delta T cell	cg17658002
FAM129C	Immature B cell	cg04331601
CD22	Immature B cell	cg15743985
AHCYL1	Immature dendritic cell	cg19595244
AMT	Immature dendritic cell	cg15246085
FGR	Macrophage	cg13448978
PTAFR	Macrophage	cg18468844
GLUL	Macrophage	cg14851700
NCF2	Macrophage	cg13108255
FAM198B	Macrophage	cg24170465
AIF1	Macrophage	cg24211388
VNN1	Macrophage	cg24964103
SLCO2B1	Macrophage	cg18589858
WNT5B	Macrophage	cg09774932
ADAP2	Macrophage	cg22485810
TYROBP	Macrophage	cg21495704
GPR77	Macrophage	cg10451565
CPA3	Mast cell	cg13424229
FCGR2A	MDSC	cg06350097
FERMT3	MDSC	cg14654385
IL18BP	MDSC	cg09383860
ITGAM	MDSC	cg15337006
PARVG	MDSC	cg12555844
FASLG	Natural killer cell	cg06983746
CTSZ	Natural killer cell	cg18563860
CD101	Natural killer T cell	cg08058560
CNPY3	Natural killer T cell	cg12852800
RALB	Plasmacytoid dendritic cell	cg03154580
ITGA2B	Plasmacytoid dendritic cell	cg20810975
STAB1	Regulatory T cell	cg02792780
CD72	Regulatory T cell	cg13409077
STAT4	T cell	cg01004382
CD28	T cell	cg07930752
PRF1	T cell	cg02374486
SPOCK2	T cell	cg06970090
KLRK1	T cell	cg18637238
RCSD1	Type 1 T helper cell	cg15676719
FAM134B	Type 1 T helper cell	cg00461022
LTC4S	Type 1 T helper cell	cg14674856
SIT1	Type 1 T helper cell	cg05992079
TRAF1	Type 1 T helper cell	cg04517263
ADAM8	Type 1 T helper cell	cg00805360
CD7	Type 1 T helper cell	cg20186396
IL17RE	Type 17 T helper cell	cg18738581
ANKRD22	Type 17 T helper cell	cg24065504
EVI5	Type 2 T helper cell	cg04982834
CXCR6	Type 2 T helper cell	cg08450017
