# Supplementary material for: Pediatric Pan-Central Nervous System Tumor Methylome Analyses Reveal Immune-Related LncRNAs
Source: Front Immunol. 2022 May 4;13:853904. doi: 10.3389/fimmu.2022.853904 (PMC9114481; doi:10.3389/fimmu.2022.853904)
Supplement: Supplementary file 4 [file Table_3.xlsx]

## Sheet: Sample info
Table S3. The clinical patients used in this study.
Sample ID	Data cohort	Pathological.Diagnosis..WHO.2016.	Group.abbreviation	WHO.Grade	Age..years.at.operation.	Sex	Tumour.Location	Disease.Stage	Material.type	Cluster
GSM2405312_10003886252_R03C02	GSE90496	Anaplastic pilocytic astrocytoma	ANA_PA	not available	1	female	supratentorial, hemispheric, parietal, occipital; right;	not available	FFPE	1
GSM2405315_10003886253_R05C02	GSE90496	Medulloblastoma, genetically defined, group 3	MB_G3	IV	3	male	posterior fossa;	initial operation	FFPE	2
GSM2405319_10003886258_R02C01	GSE90496	Medulloblastoma, genetically defined, WNT-activated	MB_WNT	IV	14	female	posterior fossa;	not available	FFPE	3
GSM2405321_10003886258_R05C02	GSE90496	Medulloblastoma, genetically defined, group 4	MB_G4	IV	10	female	posterior fossa, ventricle IV; spinal;	initial operation	FFPE	4
GSM2405318_10003886259_R02C01	GSE90496	Dysembryoplastic neuroepithelial tumour	DNET	I	11	male	supratentorial, hemispheric, frontal; right;	initial operation	FFPE	1
GSM2405254_10006823005_R01C01	GSE90496	Retinoblastoma	RETB	not available	0	female	mesenchyme, cranium, intraocular;	not available	FROZEN	5
GSM2405255_10006823005_R02C01	GSE90496	Retinoblastoma	RETB	not available	0	male	mesenchyme, cranium, intraocular;	not available	FROZEN	5
GSM2405256_10006823005_R03C01	GSE90496	Retinoblastoma	RETB	not available	1	female	mesenchyme, cranium, intraocular;	not available	FROZEN	5
GSM2405257_10006823005_R04C01	GSE90496	Retinoblastoma	RETB	not available	1	female	mesenchyme, cranium, intraocular;	not available	FROZEN	5
GSM2405258_10006823005_R05C01	GSE90496	Retinoblastoma	RETB	not available	0	male	mesenchyme, cranium, intraocular;	not available	FROZEN	5
GSM2405271_10006823024_R05C01	GSE90496	Central neurocytoma	CN	II	14	female	supratentorial, intraventricular, ventricle II;	initial operation	FFPE	1
GSM2405274_10006823069_R06C02	GSE90496	Pilomyxoid astrocytoma	PMA	not available	4	female	supratentorial, sellar region, suprasellar;	initial operation	FFPE	1
GSM2405285_10006823130_R03C01	GSE90496	Dysembryoplastic neuroepithelial tumour	DNET	I	8	male	supratentorial, hemispheric, temporal; left;	initial operation	FFPE	1
GSM2405292_10006823141_R03C02	GSE90496	Medulloblastoma, genetically defined, SHH-activated	MB_SHH	IV	16	female	posterior fossa, cerebellum, hemispheric (cerebellum); right;	initial operation	FFPE	6
GSM2405289_10006823141_R05C01	GSE90496	Pleomorphic xanthoastrocytoma	PXA	II	16	male	supratentorial, hemispheric, occipital; right;	initial operation	FFPE	1
GSM2405277_10006823143_R03C02	GSE90496	Medulloblastoma, genetically defined, group 4	MB_G4	IV	4	male	posterior fossa, ventricle IV;	recurrence	FROZEN	4
GSM2405294_10006823165_R02C01	GSE90496	Diffuse midline glioma, H3 K27M-mutant	DMG_K27	IV	1	female	posterior fossa, brain stem, pons;	initial operation	FROZEN	7
GSM2405295_10006823165_R04C01	GSE90496	Diffuse midline glioma, H3 K27M-mutant	DMG_K27	IV	9	male	posterior fossa, brain stem, pons;	recurrence	FROZEN	7
GSM2405643_101178130118_R06C01	GSE90496	Pineoblastoma	PB	IV	5	female	supratentorial, diencephalic, pineal region;	initial operation	FFPE	5
GSM2405653_200078650174_R03C01	GSE90496	Retinoblastoma	RETB	not available	0	male	supratentorial, sellar region, suprasellar; peripheral nerve, cranial nerve, II;	initial operation	FFPE	5
GSM2405651_200091640051_R06C02	GSE90496	Glioblastoma, IDH-mutant	GBM_IDH_mut	IV	17	male	supratentorial, hemispheric; right;	recurrence	FROZEN	8
GSM2405652_200091640059_R02C01	GSE90496	Desmoplastic infantile astrocytoma and ganglioglioma	DIA/DIG	I	11	female	supratentorial, hemispheric, temporal; right;	recurrence	FFPE	1
GSM2405630_3998523077_R05C01	GSE90496	Pilocytic astrocytoma	PA	I	0	not available	supratentorial, hemispheric;	not available	FROZEN	1
GSM2405640_3998568066_R04C02	GSE90496	Embryonal tumour with multilayered rosettes, C19MC-altered	ETMR_C19MC	IV	3	female	supratentorial, hemispheric, parietal, occipital; left;	initial operation	FFPE	9
GSM2405636_3998568089_R02C02	GSE90496	Anaplastic ependymoma	AEPN	III	1	female	supratentorial, hemispheric; right;	initial operation	FFPE	10
GSM2405633_3998568129_R04C02	GSE90496	Astroblastoma	AB	not available	14	female	supratentorial, hemispheric, frontal, temporal;	initial operation	FFPE	1
GSM2405634_3998568129_R05C02	GSE90496	CNS embryonal tumour, NOS	CNS_NB	IV	6	female	supratentorial, hemispheric; right;	initial operation	FFPE	1
GSM2405635_3998568129_R06C02	GSE90496	Astroblastoma	AB	not available	7	female	supratentorial, hemispheric, parietal; right;	initial operation	FFPE	1
GSM2405637_3998568167_R01C02	GSE90496	Rosette-forming glioneuronal tumour	RGNT	I	14	female	supratentorial, diencephalic, pineal region; posterior fossa, ventricle IV;	recurrence	FFPE	1
GSM2405631_3998579150_R01C01	GSE90496	Desmoplastic infantile astrocytoma and ganglioglioma	DIA/DIG	I	0	not available	supratentorial, diencephalic;	not available	FROZEN	1
GSM2405629_3998579150_R01C02	GSE90496	Paediatric diffuse astrocytoma (unresolved status)	PDA	not available	0	not available	supratentorial, hemispheric;	not available	FROZEN	1
GSM2405628_3998579150_R04C01	GSE90496	Desmoplastic infantile astrocytoma and ganglioglioma	DIA/DIG	I	0	female	supratentorial, hemispheric;	not available	FROZEN	1
GSM2405512_3998909006_R02C02	GSE90496	Gangliocytoma	GC	I	3	male	posterior fossa, brain stem, medulla oblongata (craniocervical); spinal, cervical, C1, C2, C3, C4, C5, C6;	initial operation	FFPE	1
GSM2405525_3998909025_R01C02	GSE90496	CNS embryonal tumour, NOS	CNS_NB	IV	5	female	supratentorial, hemispheric;	not available	FFPE	11
GSM2405523_3998909025_R02C01	GSE90496	CNS embryonal tumour, NOS	CNS_NB	IV	12	female	supratentorial, hemispheric, frontal, temporal, diencephalic, basal ganglia;	not available	FFPE	11
GSM2405524_3998909025_R05C01	GSE90496	CNS embryonal tumour, NOS	CNS_NB	IV	5	female	supratentorial, hemispheric;	not available	FFPE	11
GSM2405516_3998909026_R03C01	GSE90496	Pilocytic astrocytoma	PA	I	17	male	posterior fossa, ventricle IV;	not available	FFPE	1
GSM2405520_3998909027_R02C02	GSE90496	Atypical teratoid/rhabdoid tumour	ATRT	IV	7	female	supratentorial, hemispheric, parietal; left;	not available	FFPE	12
GSM2405522_3998909027_R04C02	GSE90496	Atypical teratoid/rhabdoid tumour	ATRT	IV	1	male	posterior fossa;	not available	FFPE	12
GSM2405528_3998909062_R03C02	GSE90496	Dysembryoplastic neuroepithelial tumour	DNET	I	3	male	supratentorial, hemispheric, frontal; left;	initial operation	FFPE	1
GSM2405529_3998909063_R01C01	GSE90496	Dysembryoplastic neuroepithelial tumour	DNET	I	16	female	supratentorial, hemispheric, parietal; right;	initial operation	FFPE	1
GSM2405530_3998909063_R03C01	GSE90496	Dysembryoplastic neuroepithelial tumour	DNET	I	11	male	supratentorial, hemispheric, temporal; right;	initial operation	FFPE	1
GSM2405534_3998909063_R03C02	GSE90496	Papillary tumour of the pineal region	PTPR	II or III	14	female	supratentorial, diencephalic, pineal region;	initial operation	FFPE	13
GSM2405531_3998909063_R04C01	GSE90496	Dysembryoplastic neuroepithelial tumour	DNET	I	7	female	supratentorial, hemispheric, frontal, parietal; right;	initial operation	FFPE	1
GSM2405532_3998909063_R05C01	GSE90496	Dysembryoplastic neuroepithelial tumour	DNET	I	7	male	supratentorial, hemispheric, temporal; left;	initial operation	FFPE	1
GSM2405533_3998909063_R06C01	GSE90496	Dysembryoplastic neuroepithelial tumour	DNET	I	6	male	supratentorial, hemispheric, occipital; left;	initial operation	FFPE	1
GSM2405539_3998909070_R04C01	GSE90496	Diffuse leptomeningeal glioneuronal tumour	DLGNT	not available	5	male	spinal;	not available	FFPE	1
GSM2405540_3998909071_R02C01	GSE90496	Diffuse leptomeningeal glioneuronal tumour	DLGNT	not available	5	female	spinal;	recurrence	FFPE	1
GSM2405541_3998909071_R02C02	GSE90496	Dysembryoplastic neuroepithelial tumour	DNET	I	10	male	supratentorial, hemispheric, temporal; right;	initial operation	FFPE	1
GSM2405542_3998909071_R03C02	GSE90496	Dysembryoplastic neuroepithelial tumour	DNET	I	9	female	supratentorial, hemispheric, temporal; left;	initial operation	FFPE	1
GSM2405543_3998909072_R02C01	GSE90496	Dysembryoplastic neuroepithelial tumour	DNET	I	7	female	supratentorial, hemispheric, frontal;	initial operation	FFPE	1
GSM2405544_3998909073_R04C01	GSE90496	Glioblastoma, IDH-wildtype	GBM_IDH_wt	IV	11	male	supratentorial, hemispheric, parietal;	initial operation	FFPE	14
GSM2405548_3998909182_R02C02	GSE90496	Diffuse leptomeningeal glioneuronal tumour	DLGNT	not available	12	female	spinal, intramedullary, cervical;	initial operation	FFPE	1
GSM2405547_3998909182_R06C01	GSE90496	Diffuse leptomeningeal glioneuronal tumour	DLGNT	not available	14	female	spinal, intramedullary, meningeal (spinal), thoracic;	initial operation	FFPE	1
GSM2405578_3999002043_R06C02	GSE90496	Medulloblastoma, genetically defined, group 3	MB_G3	IV	4	male	posterior fossa, brain stem, medulla oblongata (craniocervical);	initial operation	FFPE	2
GSM2405580_3999002049_R05C02	GSE90496	Glioblastoma, IDH-wildtype	GBM_IDH_wt	IV	12	female	supratentorial, hemispheric, parietal;	initial operation	FFPE	14
GSM2405590_3999078079_R02C01	GSE90496	CNS embryonal tumour, NOS	CNS_NB	IV	3	male	supratentorial, hemispheric;	initial operation	FFPE	11
GSM2405589_3999078088_R01C02	GSE90496	Pituitary adenoma gonadotropin producing	PITAD_FSH	not available	18	male	supratentorial, sellar region;	initial operation	FFPE	1
GSM2405591_3999078088_R06C02	GSE90496	Diffuse midline glioma, H3 K27M-mutant	DMG_K27	IV	5	female	posterior fossa;	initial operation	FROZEN	7
GSM2405595_3999078120_R02C01	GSE90496	Pineoblastoma	PB	IV	16	female	supratentorial, diencephalic, pineal region;	not available	FFPE	5
GSM2405602_3999078159_R05C01	GSE90496	Desmoplastic infantile astrocytoma and ganglioglioma	DIA/DIG	I	1	female	not available	not available	FFPE	1
GSM2405605_3999095104_R05C01	GSE90496	Diffuse leptomeningeal glioneuronal tumour	DLGNT	not available	16	male	supratentorial, hemispheric, temporal, meningeal (supratentorial); left;	recurrence	FFPE	1
GSM2405459_3999100031_R01C02	GSE90496	Anaplastic pilocytic astrocytoma	ANA_PA	not available	5	female	posterior fossa, cerebellum;	initial operation	FFPE	1
GSM2405460_3999100031_R03C02	GSE90496	Anaplastic pilocytic astrocytoma	ANA_PA	not available	2	male	posterior fossa, ventricle IV;	initial operation	FFPE	1
GSM2405461_3999100031_R04C02	GSE90496	Dysembryoplastic neuroepithelial tumour	DNET	I	9	male	supratentorial, hemispheric, parietal; right;	recurrence	FFPE	1
GSM2405462_3999100031_R06C02	GSE90496	Dysembryoplastic neuroepithelial tumour	DNET	I	4	male	supratentorial, hemispheric, frontal; right;	recurrence	FFPE	1
GSM2405464_3999100033_R02C02	GSE90496	Pineoblastoma	PB	IV	4	male	not available	not available	FFPE	5
GSM2405469_3999100047_R01C02	GSE90496	Dysembryoplastic neuroepithelial tumour	DNET	I	10	male	supratentorial, hemispheric, occipital;	initial operation	FFPE	1
GSM2405476_3999112136_R03C01	GSE90496	Paediatric diffuse astrocytoma (unresolved status)	PDA	not available	10	female	posterior fossa, brain stem, cerebellum;	initial operation	FFPE	1
GSM2405487_3999308159_R04C01	GSE90496	Astroblastoma	AB	not available	16	female	supratentorial, hemispheric, frontal; right;	not available	FFPE	1
GSM2405491_3999308200_R02C02	GSE90496	Pilomyxoid astrocytoma	PMA	not available	8	male	supratentorial;	not available	FFPE	1
GSM2405501_3999543047_R01C01	GSE90496	Diffuse leptomeningeal glioneuronal tumour	DLGNT	not available	9	female	spinal, intramedullary;	initial operation	FFPE	1
GSM2405504_3999543047_R06C02	GSE90496	CNS embryonal tumour, NOS	CNS_NB	IV	14	female	supratentorial, hemispheric, frontal, temporal; left;	initial operation	FFPE	1
GSM2405455_3999543051_R02C02	GSE90496	Dysembryoplastic neuroepithelial tumour	DNET	I	10	female	supratentorial, hemispheric, temporal, occipital;	recurrence	FFPE	1
GSM2405456_3999543051_R03C02	GSE90496	Dysembryoplastic neuroepithelial tumour	DNET	I	4	male	not available	initial operation	FFPE	1
GSM2405454_3999543051_R05C01	GSE90496	Dysembryoplastic neuroepithelial tumour	DNET	I	6	female	supratentorial, hemispheric, temporal, parietal; left;	recurrence	FFPE	1
GSM2405507_3999547123_R03C01	GSE90496	Pilocytic astrocytoma	PA	I	16	female	peripheral nerve, cranial nerve, II;	initial operation	FFPE	1
GSM2405336_3999834003_R01C01	GSE90496	Pleomorphic xanthoastrocytoma	PXA	II	7	male	supratentorial, hemispheric, temporal; left;	initial operation	FFPE	1
GSM2405337_3999834003_R02C01	GSE90496	Pleomorphic xanthoastrocytoma	PXA	II	7	male	supratentorial, hemispheric, temporal; right;	initial operation	FFPE	1
GSM2405338_3999834003_R03C01	GSE90496	Anaplastic ependymoma	AEPN	III	2	male	posterior fossa, cerebellum; right;	recurrence	FFPE	10
GSM2405372_3999834063_R02C02	GSE90496	Atypical teratoid/rhabdoid tumour	ATRT	IV	5	male	posterior fossa;	initial operation	FFPE	12
GSM2405371_3999834063_R04C01	GSE90496	Medulloblastoma, genetically defined, SHH-activated	MB_SHH	IV	1	male	posterior fossa;	initial operation	FFPE	6
GSM2405380_3999834089_R06C01	GSE90496	Glioblastoma, IDH-wildtype	GBM_IDH_wt	IV	7	male	posterior fossa, cerebellum, hemispheric (cerebellum); left;	initial operation	FFPE	14
GSM2405384_3999834093_R01C01	GSE90496	Medulloblastoma, genetically defined, group 4	MB_G4	IV	15	male	posterior fossa, cerebellum;	initial operation	FFPE	4
GSM2405426_3999834100_R05C01	GSE90496	Pilocytic astrocytoma	PA	I	0	female	supratentorial, diencephalic, optic tract, sellar region, suprasellar; peripheral nerve, cranial nerve;	initial operation	FFPE	1
GSM2405428_3999834105_R02C01	GSE90496	Glioblastoma, IDH-wildtype	GBM_IDH_wt	IV	10	male	posterior fossa, cerebellum, hemispheric (cerebellum), vermis;	initial operation	FFPE	7
GSM2405450_3999875052_R02C02	GSE90496	Atypical teratoid/rhabdoid tumour	ATRT	IV	0	female	supratentorial;	not available	FFPE	12
GSM2405448_3999875052_R05C01	GSE90496	Atypical teratoid/rhabdoid tumour	ATRT	IV	1	female	posterior fossa;	not available	FFPE	12
GSM2405301_3999875055_R05C02	GSE90496	Pilocytic astrocytoma	PA	I	4	female	posterior fossa, brain stem;	initial operation	FFPE	1
GSM2405308_3999875057_R01C02	GSE90496	Glioblastoma, IDH-wildtype	GBM_IDH_wt	IV	0	male	supratentorial; peripheral nerve, dermal, head; mesenchyme, cranium;	initial operation	FFPE	1
GSM2405438_3999875073_R01C01	GSE90496	Atypical teratoid/rhabdoid tumour	ATRT	IV	1	male	supratentorial, hemispheric;	not available	FFPE	12
GSM2403970_6026818091_R02C01	GSE90496	Ependymoma	EPN	II	9	female	posterior fossa;	not available	FROZEN	1
GSM2403973_6026818091_R05C01	GSE90496	Ependymoma	EPN	II	13	male	posterior fossa;	not available	FROZEN	1
GSM2403974_6026818091_R05C02	GSE90496	Anaplastic ependymoma	AEPN	III	6	male	posterior fossa;	not available	FROZEN	1
GSM2403975_6026818091_R06C01	GSE90496	Ependymoma	EPN	II	3	female	posterior fossa;	not available	FROZEN	1
GSM2403976_6026818091_R06C02	GSE90496	Anaplastic ependymoma	AEPN	III	8	male	posterior fossa;	not available	FROZEN	1
GSM2403978_6026818094_R03C02	GSE90496	Ependymoma	EPN	II	2	male	posterior fossa;	not available	FROZEN	1
GSM2403984_6026818110_R03C02	GSE90496	Ependymoma	EPN	II	5	female	posterior fossa;	not available	FROZEN	1
GSM2403986_6026818110_R05C02	GSE90496	Anaplastic ependymoma	AEPN	III	2	male	posterior fossa;	not available	FROZEN	1
GSM2403988_6026818110_R06C02	GSE90496	Ependymoma	EPN	II	1	male	posterior fossa;	not available	FROZEN	1
GSM2402956_6164621144_R01C02	GSE90496	Atypical teratoid/rhabdoid tumour	ATRT	IV	0	female	posterior fossa;	not available	FROZEN	12
GSM2402954_6164621144_R02C02	GSE90496	Atypical teratoid/rhabdoid tumour	ATRT	IV	1	female	posterior fossa;	not available	FROZEN	12
GSM2402953_6164621144_R03C02	GSE90496	Atypical teratoid/rhabdoid tumour	ATRT	IV	1	male	posterior fossa;	not available	FROZEN	12
GSM2402917_6164621144_R04C02	GSE90496	Atypical teratoid/rhabdoid tumour	ATRT	IV	2	male	posterior fossa;	not available	FROZEN	12
GSM2402955_6164621144_R06C01	GSE90496	Atypical teratoid/rhabdoid tumour	ATRT	IV	8	male	supratentorial;	not available	FROZEN	12
GSM2402892_6164621144_R06C02	GSE90496	Pilocytic astrocytoma	PA	I	2	female	supratentorial, diencephalic;	not available	FROZEN	1
GSM2403048_6229009095_R02C02	GSE90496	Embryonal tumour with multilayered rosettes, C19MC-altered	ETMR_C19MC	IV	3	female	supratentorial, hemispheric, frontal, parietal; right;	not available	FROZEN	9
GSM2403047_6229009095_R06C02	GSE90496	CNS embryonal tumour, NOS	CNS_NB	IV	2	female	supratentorial;	not available	FROZEN	11
GSM2403068_6229017022_R02C02	GSE90496	Atypical teratoid/rhabdoid tumour	ATRT	IV	3	male	supratentorial;	not available	FROZEN	12
GSM2403067_6229017022_R04C02	GSE90496	CNS embryonal tumour, NOS	CNS_NB	IV	5	female	supratentorial;	not available	FROZEN	11
GSM2403061_6229017023_R04C02	GSE90496	CNS embryonal tumour, NOS	CNS_NB	IV	11	male	not available	not available	FROZEN	11
GSM2403062_6229017057_R05C02	GSE90496	Embryonal tumour with multilayered rosettes, C19MC-altered	ETMR_C19MC	IV	2	female	supratentorial, diencephalic, pineal region;	not available	FROZEN	9
GSM2403049_6229017094_R01C01	GSE90496	Medulloblastoma, genetically defined, group 4	MB_G4	IV	14	female	posterior fossa;	not available	FROZEN	4
GSM2403055_6229017094_R01C02	GSE90496	Medulloblastoma, genetically defined, group 3	MB_G3	IV	1	male	posterior fossa;	not available	FROZEN	2
GSM2403050_6229017094_R02C01	GSE90496	Medulloblastoma, genetically defined, group 4	MB_G4	IV	12	not available	posterior fossa;	not available	FROZEN	4
GSM2403056_6229017094_R02C02	GSE90496	Medulloblastoma, genetically defined, group 4	MB_G4	IV	15	male	posterior fossa;	not available	FROZEN	4
GSM2403051_6229017094_R03C01	GSE90496	Medulloblastoma, genetically defined, group 4	MB_G4	IV	5	female	posterior fossa;	not available	FROZEN	4
GSM2403057_6229017094_R03C02	GSE90496	Medulloblastoma, genetically defined, group 4	MB_G4	IV	10	not available	posterior fossa;	not available	FROZEN	4
GSM2403052_6229017094_R04C01	GSE90496	Medulloblastoma, genetically defined, group 4	MB_G4	IV	4	male	posterior fossa;	not available	FROZEN	4
GSM2403058_6229017094_R04C02	GSE90496	Medulloblastoma, genetically defined, group 3	MB_G3	IV	3	male	posterior fossa;	not available	FROZEN	2
GSM2403053_6229017094_R05C01	GSE90496	Medulloblastoma, genetically defined, SHH-activated	MB_SHH	IV	2	male	posterior fossa;	not available	FROZEN	6
GSM2403059_6229017094_R05C02	GSE90496	Medulloblastoma, genetically defined, group 3	MB_G3	IV	8	not available	posterior fossa;	not available	FROZEN	4
GSM2403054_6229017094_R06C01	GSE90496	Medulloblastoma, genetically defined, group 3	MB_G3	IV	4	not available	posterior fossa;	not available	FROZEN	4
GSM2403060_6229017094_R06C02	GSE90496	Medulloblastoma, genetically defined, group 4	MB_G4	IV	8	male	posterior fossa;	not available	FROZEN	4
GSM2403072_6247004023_R03C02	GSE90496	Atypical teratoid/rhabdoid tumour	ATRT	IV	2	male	posterior fossa;	not available	FROZEN	12
GSM2403073_6247004023_R04C02	GSE90496	Atypical teratoid/rhabdoid tumour	ATRT	IV	1	male	posterior fossa;	not available	FROZEN	12
GSM2403076_6247004024_R03C01	GSE90496	Atypical teratoid/rhabdoid tumour	ATRT	IV	0	female	posterior fossa;	not available	FROZEN	12
GSM2403084_6247004024_R03C02	GSE90496	Pilocytic astrocytoma	PA	I	3	female	posterior fossa, cerebellum;	not available	FROZEN	1
GSM2403085_6247004024_R05C02	GSE90496	Pilocytic astrocytoma	PA	I	5	female	supratentorial, intraventricular, ventricle III;	not available	FROZEN	1
GSM2403086_6247004027_R01C02	GSE90496	Pilocytic astrocytoma	PA	I	3	female	posterior fossa, cerebellum;	not available	FROZEN	1
GSM2403082_6247004027_R04C02	GSE90496	Medulloblastoma, genetically defined, group 4	MB_G4	IV	15	not available	posterior fossa;	not available	FROZEN	4
GSM2403083_6247004027_R05C02	GSE90496	Medulloblastoma, genetically defined, group 3	MB_G3	IV	3	male	posterior fossa;	not available	FROZEN	2
GSM2403139_6752625051_R02C02	GSE90496	Pilocytic astrocytoma	PA	I	14	female	posterior fossa, ventricle IV;	not available	FROZEN	1
GSM2403140_6752625051_R03C02	GSE90496	Pilocytic astrocytoma	PA	I	4	male	posterior fossa, brain stem;	not available	FROZEN	1
GSM2403141_6752625051_R05C02	GSE90496	Pilocytic astrocytoma	PA	I	4	male	posterior fossa, cerebellum;	not available	FROZEN	1
GSM2403142_6752625051_R06C02	GSE90496	Pilocytic astrocytoma	PA	I	1	female	posterior fossa, cerebellum;	not available	FROZEN	1
GSM2403133_6752625054_R01C02	GSE90496	Medulloblastoma, genetically defined, group 4	MB_G4	IV	10	male	posterior fossa;	not available	FROZEN	4
GSM2403134_6752625054_R02C02	GSE90496	Medulloblastoma, genetically defined, group 4	MB_G4	IV	10	not available	posterior fossa;	not available	FROZEN	4
GSM2403135_6752625054_R03C02	GSE90496	Medulloblastoma, genetically defined, WNT-activated	MB_WNT	IV	7	male	posterior fossa;	not available	FROZEN	3
GSM2403136_6752625054_R04C02	GSE90496	Medulloblastoma, genetically defined, WNT-activated	MB_WNT	IV	14	female	posterior fossa;	not available	FROZEN	3
GSM2403131_6752625054_R05C01	GSE90496	Medulloblastoma, genetically defined, group 3	MB_G3	IV	3	male	posterior fossa;	not available	FROZEN	2
GSM2403137_6752625054_R05C02	GSE90496	Medulloblastoma, genetically defined, group 4	MB_G4	IV	8	not available	posterior fossa;	not available	FROZEN	4
GSM2403132_6752625054_R06C01	GSE90496	Medulloblastoma, genetically defined, WNT-activated	MB_WNT	IV	15	male	posterior fossa;	not available	FROZEN	3
GSM2403138_6752625054_R06C02	GSE90496	Medulloblastoma, genetically defined, group 4	MB_G4	IV	16	male	posterior fossa;	not available	FROZEN	4
GSM2403145_6752625079_R01C02	GSE90496	Medulloblastoma, genetically defined, group 4	MB_G4	IV	5	female	posterior fossa;	not available	FROZEN	4
GSM2403146_6752625079_R02C02	GSE90496	Medulloblastoma, genetically defined, group 4	MB_G4	IV	8	male	posterior fossa;	not available	FROZEN	4
GSM2403147_6752625079_R03C02	GSE90496	Medulloblastoma, genetically defined, WNT-activated	MB_WNT	IV	11	male	posterior fossa;	not available	FROZEN	3
GSM2403148_6752625079_R04C02	GSE90496	Medulloblastoma, genetically defined, WNT-activated	MB_WNT	IV	17	female	posterior fossa;	not available	FROZEN	3
GSM2403143_6752625079_R05C01	GSE90496	Medulloblastoma, genetically defined, WNT-activated	MB_WNT	IV	13	female	posterior fossa;	not available	FROZEN	3
GSM2403144_6752625079_R06C01	GSE90496	Medulloblastoma, genetically defined, group 4	MB_G4	IV	11	male	posterior fossa;	not available	FROZEN	4
GSM2403155_6752625088_R03C01	GSE90496	Pilocytic astrocytoma	PA	I	9	male	supratentorial, diencephalic, optic tract;	not available	FROZEN	1
GSM2403159_6752625088_R03C02	GSE90496	Pilocytic astrocytoma	PA	I	9	male	posterior fossa, cerebellum;	not available	FROZEN	1
GSM2403156_6752625088_R04C01	GSE90496	Pilocytic astrocytoma	PA	I	6	male	posterior fossa, brain stem;	not available	FROZEN	1
GSM2403160_6752625088_R04C02	GSE90496	Pilocytic astrocytoma	PA	I	6	female	posterior fossa, cerebellum;	not available	FROZEN	1
GSM2403157_6752625088_R05C01	GSE90496	Pilocytic astrocytoma	PA	I	6	female	posterior fossa, cerebellum;	not available	FROZEN	1
GSM2403158_6752625088_R06C01	GSE90496	Pilocytic astrocytoma	PA	I	10	male	posterior fossa, cerebellum;	not available	FROZEN	1
GSM2403161_6752625088_R06C02	GSE90496	Pilocytic astrocytoma	PA	I	5	female	posterior fossa, cerebellum;	not available	FROZEN	1
GSM2403162_6752625089_R01C01	GSE90496	Pilocytic astrocytoma	PA	I	4	female	posterior fossa, cerebellum;	not available	FROZEN	1
GSM2403165_6752625089_R01C02	GSE90496	Pilocytic astrocytoma	PA	I	2	female	supratentorial, diencephalic, optic tract;	not available	FROZEN	1
GSM2403166_6752625089_R02C02	GSE90496	Pilocytic astrocytoma	PA	I	9	male	posterior fossa, cerebellum;	not available	FROZEN	1
GSM2403163_6752625089_R03C01	GSE90496	Pilocytic astrocytoma	PA	I	4	male	posterior fossa, brain stem;	not available	FROZEN	1
GSM2403167_6752625089_R04C02	GSE90496	Pilocytic astrocytoma	PA	I	6	male	posterior fossa, cerebellum;	not available	FROZEN	1
GSM2403168_6752625089_R05C02	GSE90496	Pilocytic astrocytoma	PA	I	14	male	posterior fossa, cerebellum;	not available	FROZEN	1
GSM2403164_6752625089_R06C01	GSE90496	Pilocytic astrocytoma	PA	I	6	male	posterior fossa, cerebellum;	not available	FROZEN	1
GSM2403169_6752625091_R01C01	GSE90496	Pilocytic astrocytoma	PA	I	8	female	posterior fossa, brain stem;	not available	FROZEN	1
GSM2403175_6752625091_R01C02	GSE90496	Pilocytic astrocytoma	PA	I	8	male	posterior fossa, brain stem;	not available	FROZEN	1
GSM2403170_6752625091_R02C01	GSE90496	Pilocytic astrocytoma	PA	I	9	male	supratentorial, intraventricular, ventricle III;	not available	FROZEN	1
GSM2403171_6752625091_R03C01	GSE90496	Pilocytic astrocytoma	PA	I	4	female	posterior fossa, cerebellum;	not available	FROZEN	1
GSM2403176_6752625091_R03C02	GSE90496	Pilocytic astrocytoma	PA	I	3	female	posterior fossa, brain stem;	not available	FROZEN	1
GSM2403172_6752625091_R04C01	GSE90496	Pilocytic astrocytoma	PA	I	11	male	posterior fossa, cerebellum;	not available	FROZEN	1
GSM2403173_6752625091_R05C01	GSE90496	Pilocytic astrocytoma	PA	I	4	female	posterior fossa, cerebellum;	not available	FROZEN	1
GSM2403174_6752625091_R06C01	GSE90496	Pilocytic astrocytoma	PA	I	6	female	posterior fossa, cerebellum;	not available	FROZEN	1
GSM2403178_6752625091_R06C02	GSE90496	Pilocytic astrocytoma	PA	I	4	female	posterior fossa, cerebellum;	not available	FROZEN	1
GSM2403179_6752625095_R01C01	GSE90496	Pilocytic astrocytoma	PA	I	7	female	posterior fossa, cerebellum;	not available	FROZEN	1
GSM2403150_6752625095_R01C02	GSE90496	Pilocytic astrocytoma	PA	I	13	female	posterior fossa, cerebellum;	not available	FROZEN	1
GSM2403151_6752625095_R02C02	GSE90496	Pilocytic astrocytoma	PA	I	4	female	supratentorial, intraventricular, ventricle III;	not available	FROZEN	1
GSM2403180_6752625095_R03C01	GSE90496	Pilocytic astrocytoma	PA	I	8	female	posterior fossa, cerebellum;	not available	FROZEN	1
GSM2403152_6752625095_R03C02	GSE90496	Pilocytic astrocytoma	PA	I	5	female	posterior fossa, brain stem;	not available	FROZEN	1
GSM2403181_6752625095_R04C01	GSE90496	Pilocytic astrocytoma	PA	I	9	male	posterior fossa, cerebellum;	not available	FROZEN	1
GSM2403153_6752625095_R04C02	GSE90496	Pilocytic astrocytoma	PA	I	5	female	posterior fossa, cerebellum;	not available	FROZEN	1
GSM2403149_6752625095_R05C01	GSE90496	Pilocytic astrocytoma	PA	I	1	female	posterior fossa, cerebellum;	not available	FROZEN	1
GSM2403154_6752625095_R05C02	GSE90496	Pilocytic astrocytoma	PA	I	12	male	posterior fossa, cerebellum;	not available	FROZEN	1
GSM2403183_6752625106_R01C02	GSE90496	Ependymoma, RELA fusion-positive	EPN_RELA	II or III	8	female	supratentorial;	not available	FROZEN	1
GSM2403186_6752625107_R01C01	GSE90496	Ependymoma	EPN	II	3	male	posterior fossa;	not available	FROZEN	1
GSM2403184_6752625107_R01C02	GSE90496	Ependymoma, RELA fusion-positive	EPN_RELA	II or III	8	female	not available	not available	FROZEN	1
GSM2403182_6752625107_R05C02	GSE90496	Ependymoma, RELA fusion-positive	EPN_RELA	II or III	9	male	supratentorial;	not available	FROZEN	1
GSM2402944_6929689136_R01C01	GSE90496	Medulloblastoma, genetically defined, group 3	MB_G3	IV	4	male	posterior fossa;	not available	FROZEN	2
GSM2402950_6929689136_R01C02	GSE90496	Medulloblastoma, genetically defined, group 4	MB_G4	IV	7	male	posterior fossa;	not available	FROZEN	4
GSM2402945_6929689136_R02C01	GSE90496	Medulloblastoma, genetically defined, group 4	MB_G4	IV	3	not available	posterior fossa;	not available	FROZEN	4
GSM2402946_6929689136_R03C01	GSE90496	Medulloblastoma, genetically defined, group 3	MB_G3	IV	3	not available	posterior fossa;	not available	FROZEN	2
GSM2402923_6929689136_R03C02	GSE90496	Pilocytic astrocytoma	PA	I	17	female	posterior fossa, cerebellum;	not available	FROZEN	1
GSM2402947_6929689136_R04C01	GSE90496	Medulloblastoma, genetically defined, WNT-activated	MB_WNT	IV	6	female	posterior fossa;	not available	FROZEN	3
GSM2402924_6929689136_R04C02	GSE90496	Pilocytic astrocytoma	PA	I	5	male	posterior fossa, cerebellum;	not available	FROZEN	1
GSM2402948_6929689136_R05C01	GSE90496	Medulloblastoma, genetically defined, group 4	MB_G4	IV	10	not available	posterior fossa;	not available	FROZEN	4
GSM2402925_6929689136_R05C02	GSE90496	Subependymal giant cell astrocytoma	SEGA	I	1	male	supratentorial, diencephalic, hypothalamic;	not available	FROZEN	1
GSM2402949_6929689136_R06C01	GSE90496	Medulloblastoma, genetically defined, group 3	MB_G3	IV	10	female	posterior fossa;	not available	FROZEN	2
GSM2402926_6929689136_R06C02	GSE90496	Pilocytic astrocytoma	PA	I	6	male	posterior fossa, cerebellum;	not available	FROZEN	1
GSM2402979_6929689149_R01C01	GSE90496	Ependymoma, RELA fusion-positive	EPN_RELA	II or III	10	female	supratentorial;	not available	FROZEN	1
GSM2402990_6929689149_R01C02	GSE90496	Papillary tumour of the pineal region	PTPR	II or III	12	female	supratentorial, diencephalic, pineal region;	not available	FROZEN	13
GSM2402980_6929689149_R03C01	GSE90496	Ependymoma, RELA fusion-positive	EPN_RELA	II or III	9	male	supratentorial;	not available	FROZEN	1
GSM2402992_6929689149_R03C02	GSE90496	Ependymoma	EPN	II	1	female	supratentorial;	not available	FROZEN	1
GSM2402995_6929689149_R04C01	GSE90496	Anaplastic ependymoma	AEPN	III	2	female	posterior fossa;	not available	FROZEN	1
GSM2402996_6929689149_R04C02	GSE90496	Anaplastic ependymoma	AEPN	III	14	male	posterior fossa;	not available	FROZEN	1
GSM2402993_6929689149_R05C01	GSE90496	Anaplastic ependymoma	AEPN	III	2	female	posterior fossa;	not available	FROZEN	1
GSM2403003_6929689149_R06C02	GSE90496	Medulloblastoma, genetically defined, WNT-activated	MB_WNT	IV	12	male	posterior fossa, cerebellum;	not available	FROZEN	3
GSM2402927_6929689152_R01C01	GSE90496	Pilocytic astrocytoma	PA	I	5	female	posterior fossa, ventricle IV;	not available	FROZEN	1
GSM2402932_6929689152_R01C02	GSE90496	Pilocytic astrocytoma	PA	I	8	male	posterior fossa, cerebellum;	not available	FROZEN	1
GSM2402928_6929689152_R02C01	GSE90496	Pilocytic astrocytoma	PA	I	10	male	supratentorial, diencephalic, optic tract;	not available	FROZEN	1
GSM2402929_6929689152_R03C01	GSE90496	Pilocytic astrocytoma	PA	I	4	male	supratentorial, diencephalic, optic tract;	not available	FROZEN	1
GSM2402930_6929689152_R04C01	GSE90496	Pilocytic astrocytoma	PA	I	0	male	supratentorial, diencephalic, optic tract;	not available	FROZEN	1
GSM2402922_6929689152_R05C02	GSE90496	Paediatric diffuse astrocytoma (unresolved status)	PDA	not available	6	male	supratentorial, hemispheric;	not available	FROZEN	1
GSM2402931_6929689152_R06C01	GSE90496	Pilocytic astrocytoma	PA	I	8	female	posterior fossa, cerebellum;	not available	FROZEN	1
GSM2402911_6929689152_R06C02	GSE90496	Medulloblastoma, genetically defined, WNT-activated	MB_WNT	IV	8	male	posterior fossa, cerebellum;	not available	FROZEN	3
GSM2402899_6929689153_R01C02	GSE90496	Pilocytic astrocytoma	PA	I	11	female	posterior fossa, cerebellum;	not available	FROZEN	1
GSM2402897_6929689153_R02C01	GSE90496	Pilocytic astrocytoma	PA	I	3	female	supratentorial, diencephalic;	not available	FROZEN	1
GSM2402900_6929689153_R02C02	GSE90496	Pilocytic astrocytoma	PA	I	10	male	posterior fossa, cerebellum;	not available	FROZEN	1
GSM2402901_6929689153_R04C02	GSE90496	Pilocytic astrocytoma	PA	I	2	male	posterior fossa, cerebellum;	not available	FROZEN	1
GSM2402902_6929689153_R05C02	GSE90496	Pilocytic astrocytoma	PA	I	4	male	posterior fossa, cerebellum;	not available	FROZEN	1
GSM2402903_6929689153_R06C02	GSE90496	Pilocytic astrocytoma	PA	I	6	male	posterior fossa, cerebellum;	not available	FROZEN	1
GSM2402904_6929689161_R01C01	GSE90496	Pilocytic astrocytoma	PA	I	5	male	posterior fossa, cerebellum;	not available	FROZEN	1
GSM2402908_6929689161_R01C02	GSE90496	Rosette-forming glioneuronal tumour	RGNT	I	10	female	posterior fossa, cerebellum;	not available	FROZEN	1
GSM2402937_6929689161_R02C02	GSE90496	Medulloblastoma, genetically defined, WNT-activated	MB_WNT	IV	12	female	posterior fossa, cerebellum;	not available	FROZEN	3
GSM2402933_6929689161_R03C02	GSE90496	Medulloblastoma, genetically defined, WNT-activated	MB_WNT	IV	8	female	posterior fossa, cerebellum;	not available	FROZEN	3
GSM2402905_6929689161_R04C01	GSE90496	Pilocytic astrocytoma	PA	I	8	female	supratentorial;	not available	FROZEN	1
GSM2402934_6929689161_R04C02	GSE90496	Medulloblastoma, genetically defined, WNT-activated	MB_WNT	IV	10	male	posterior fossa, cerebellum;	not available	FROZEN	3
GSM2402906_6929689161_R05C01	GSE90496	Pilocytic astrocytoma	PA	I	7	female	posterior fossa, cerebellum;	not available	FROZEN	1
GSM2402935_6929689161_R05C02	GSE90496	Medulloblastoma, genetically defined, WNT-activated	MB_WNT	IV	12	male	posterior fossa, cerebellum;	not available	FROZEN	3
GSM2402907_6929689161_R06C01	GSE90496	Pilocytic astrocytoma	PA	I	6	male	posterior fossa, cerebellum;	not available	FROZEN	1
GSM2402936_6929689161_R06C02	GSE90496	Medulloblastoma, genetically defined, WNT-activated	MB_WNT	IV	11	male	posterior fossa, cerebellum;	not available	FROZEN	3
GSM2402910_6929689168_R01C01	GSE90496	Medulloblastoma, genetically defined, WNT-activated	MB_WNT	IV	15	male	posterior fossa, cerebellum;	not available	FROZEN	3
GSM2402916_6929689168_R01C02	GSE90496	Atypical teratoid/rhabdoid tumour	ATRT	IV	7	male	supratentorial;	not available	FROZEN	12
GSM2402885_6929689168_R02C02	GSE90496	Pilocytic astrocytoma	PA	I	5	female	posterior fossa, cerebellum;	not available	FROZEN	1
GSM2402914_6929689168_R03C01	GSE90496	Medulloblastoma, genetically defined, WNT-activated	MB_WNT	IV	18	female	posterior fossa, cerebellum;	not available	FROZEN	3
GSM2402890_6929689168_R03C02	GSE90496	Pilocytic astrocytoma	PA	I	4	male	posterior fossa, cerebellum;	not available	FROZEN	1
GSM2402909_6929689168_R05C02	GSE90496	Pilocytic astrocytoma	PA	I	4	male	posterior fossa, cerebellum;	not available	FROZEN	1
GSM2402915_6929689168_R06C01	GSE90496	Atypical teratoid/rhabdoid tumour	ATRT	IV	4	male	posterior fossa;	not available	FROZEN	12
GSM2402997_6929718001_R01C02	GSE90496	CNS embryonal tumour, NOS	CNS_NB	IV	3	female	supratentorial, hemispheric, temporal, parietal;	not available	FROZEN	1
GSM2402998_6929718001_R03C02	GSE90496	Ependymoma, RELA fusion-positive	EPN_RELA	II or III	3	female	supratentorial, hemispheric, parietal;	not available	FROZEN	1
GSM2403004_6929718001_R04C02	GSE90496	Medulloblastoma, genetically defined, SHH-activated	MB_SHH	IV	6	female	posterior fossa;	not available	FROZEN	6
GSM2403005_6929718001_R05C02	GSE90496	Medulloblastoma, genetically defined, SHH-activated	MB_SHH	IV	16	female	posterior fossa;	not available	FROZEN	6
GSM2403025_6929718001_R06C02	GSE90496	Medulloblastoma, genetically defined, group 4	MB_G4	IV	11	not available	posterior fossa;	not available	FROZEN	4
GSM2403006_6929718009_R01C01	GSE90496	Medulloblastoma, genetically defined, SHH-activated	MB_SHH	IV	1	female	posterior fossa;	not available	FROZEN	6
GSM2403007_6929718009_R02C01	GSE90496	Medulloblastoma, genetically defined, group 4	MB_G4	IV	6	male	posterior fossa;	not available	FROZEN	4
GSM2402958_6929718017_R01C01	GSE90496	Atypical teratoid/rhabdoid tumour	ATRT	IV	2	female	posterior fossa;	not available	FROZEN	12
GSM2402965_6929718017_R01C02	GSE90496	Pilocytic astrocytoma	PA	I	9	male	posterior fossa, ventricle IV;	not available	FROZEN	1
GSM2402968_6929718017_R02C01	GSE90496	Pilocytic astrocytoma	PA	I	3	female	posterior fossa, cerebellum;	not available	FROZEN	1
GSM2402966_6929718017_R02C02	GSE90496	Pilocytic astrocytoma	PA	I	13	female	posterior fossa, cerebellum;	not available	FROZEN	1
GSM2402971_6929718017_R03C01	GSE90496	Pilocytic astrocytoma	PA	I	3	female	supratentorial, diencephalic, optic tract;	not available	FROZEN	1
GSM2402972_6929718017_R04C01	GSE90496	Pilocytic astrocytoma	PA	I	8	female	posterior fossa, cerebellum;	not available	FROZEN	1
GSM2402973_6929718017_R05C01	GSE90496	Pilocytic astrocytoma	PA	I	12	male	supratentorial, diencephalic, hypothalamic;	not available	FROZEN	1
GSM2402964_6929718017_R06C01	GSE90496	Pilocytic astrocytoma	PA	I	14	female	posterior fossa, cerebellum;	not available	FROZEN	1
GSM2402967_6929718017_R06C02	GSE90496	Pilocytic astrocytoma	PA	I	9	male	posterior fossa, cerebellum;	not available	FROZEN	1
GSM2403018_6929718020_R01C01	GSE90496	Medulloblastoma, genetically defined, group 4	MB_G4	IV	18	male	posterior fossa;	not available	FROZEN	4
GSM2403019_6929718020_R02C01	GSE90496	Medulloblastoma, genetically defined, group 4	MB_G4	IV	18	male	posterior fossa;	not available	FROZEN	4
GSM2402999_6929718020_R03C02	GSE90496	Embryonal tumour with multilayered rosettes, C19MC-altered	ETMR_C19MC	IV	2	female	supratentorial, hemispheric, frontal, temporal;	not available	FROZEN	9
GSM2403000_6929718020_R05C02	GSE90496	CNS embryonal tumour, NOS	CNS_NB	IV	7	male	supratentorial, hemispheric, parietal, occipital;	not available	FROZEN	11
GSM2402969_6929718026_R01C01	GSE90496	Pilocytic astrocytoma	PA	I	9	female	posterior fossa, cerebellum;	not available	FROZEN	1
GSM2402975_6929718026_R01C02	GSE90496	Atypical teratoid/rhabdoid tumour	ATRT	IV	0	female	not available	not available	FROZEN	12
GSM2402970_6929718026_R02C01	GSE90496	Pilocytic astrocytoma	PA	I	3	male	posterior fossa, cerebellum;	not available	FROZEN	1
GSM2402961_6929718026_R05C02	GSE90496	Atypical teratoid/rhabdoid tumour	ATRT	IV	1	male	posterior fossa;	not available	FROZEN	12
GSM2402974_6929718026_R06C01	GSE90496	Atypical teratoid/rhabdoid tumour	ATRT	IV	1	male	supratentorial;	not available	FROZEN	12
GSM2402959_6929718027_R01C01	GSE90496	Atypical teratoid/rhabdoid tumour	ATRT	IV	2	female	posterior fossa;	not available	FROZEN	12
GSM2402960_6929718027_R02C01	GSE90496	Atypical teratoid/rhabdoid tumour	ATRT	IV	2	male	posterior fossa;	not available	FROZEN	12
GSM2402976_6929718027_R03C02	GSE90496	Ependymoma, RELA fusion-positive	EPN_RELA	II or III	12	female	not available	not available	FROZEN	1
GSM2402977_6929718027_R04C02	GSE90496	Atypical teratoid/rhabdoid tumour	ATRT	IV	3	male	not available	not available	FROZEN	12
GSM2402978_6929718027_R05C02	GSE90496	Pineoblastoma	PB	IV	4	male	not available	not available	FROZEN	5
GSM2402962_6929718027_R06C01	GSE90496	Atypical teratoid/rhabdoid tumour	ATRT	IV	3	female	supratentorial;	not available	FROZEN	12
GSM2402982_6929718049_R01C02	GSE90496	Medulloblastoma, genetically defined, group 3	MB_G3	IV	4	female	posterior fossa, cerebellum;	not available	FROZEN	4
GSM2402984_6929718049_R02C02	GSE90496	Medulloblastoma, genetically defined, group 3	MB_G3	IV	4	female	posterior fossa, cerebellum;	not available	FROZEN	2
GSM2402985_6929718049_R03C02	GSE90496	Medulloblastoma, genetically defined, group 3	MB_G3	IV	8	male	posterior fossa, cerebellum;	not available	FROZEN	2
GSM2402986_6929718049_R04C02	GSE90496	Medulloblastoma, genetically defined, group 3	MB_G3	IV	2	male	posterior fossa, cerebellum;	not available	FROZEN	2
GSM2402987_6929718049_R05C02	GSE90496	Medulloblastoma, genetically defined, group 3	MB_G3	IV	8	male	posterior fossa, cerebellum;	not available	FROZEN	4
GSM2403026_6929718049_R06C01	GSE90496	Atypical teratoid/rhabdoid tumour	ATRT	IV	1	female	posterior fossa;	not available	FROZEN	12
GSM2402983_6929718050_R01C01	GSE90496	Medulloblastoma, genetically defined, group 4	MB_G4	IV	18	male	posterior fossa, cerebellum;	not available	FROZEN	4
GSM2402994_6929718050_R04C01	GSE90496	Medulloblastoma, genetically defined, SHH-activated	MB_SHH	IV	9	female	posterior fossa, cerebellum;	not available	FROZEN	6
GSM2403042_6929793052_R02C02	GSE90496	Medulloblastoma, genetically defined, group 4	MB_G4	IV	7	not available	posterior fossa;	not available	FROZEN	4
GSM2403045_6929793052_R03C02	GSE90496	Medulloblastoma, genetically defined, group 3	MB_G3	IV	6	not available	posterior fossa;	not available	FROZEN	4
GSM2403046_6929793052_R04C02	GSE90496	Medulloblastoma, genetically defined, group 4	MB_G4	IV	14	not available	posterior fossa;	not available	FROZEN	4
GSM2403038_6929793052_R06C02	GSE90496	Medulloblastoma, genetically defined, group 4	MB_G4	IV	17	male	posterior fossa;	not available	FROZEN	4
GSM2403039_6929793061_R01C01	GSE90496	Medulloblastoma, genetically defined, group 3	MB_G3	IV	3	male	posterior fossa;	not available	FROZEN	2
GSM2403034_6929793061_R01C02	GSE90496	Medulloblastoma, genetically defined, SHH-activated	MB_SHH	IV	3	male	posterior fossa, cerebellum;	not available	FROZEN	6
GSM2403040_6929793061_R02C01	GSE90496	Medulloblastoma, genetically defined, group 3	MB_G3	IV	13	not available	posterior fossa;	not available	FROZEN	2
GSM2403035_6929793061_R02C02	GSE90496	Medulloblastoma, genetically defined, SHH-activated	MB_SHH	IV	7	male	posterior fossa, cerebellum;	not available	FROZEN	6
GSM2403041_6929793061_R03C01	GSE90496	Medulloblastoma, genetically defined, group 4	MB_G4	IV	13	female	posterior fossa;	not available	FROZEN	4
GSM2403037_6929793061_R03C02	GSE90496	Medulloblastoma, genetically defined, SHH-activated	MB_SHH	IV	2	female	posterior fossa, cerebellum;	not available	FROZEN	6
GSM2403043_6929793061_R04C01	GSE90496	Medulloblastoma, genetically defined, SHH-activated	MB_SHH	IV	4	female	posterior fossa;	not available	FROZEN	6
GSM2403044_6929793061_R05C01	GSE90496	Medulloblastoma, genetically defined, group 4	MB_G4	IV	6	male	posterior fossa;	not available	FROZEN	4
GSM2403036_6929793061_R06C01	GSE90496	Medulloblastoma, genetically defined, SHH-activated	MB_SHH	IV	5	male	posterior fossa, cerebellum;	not available	FROZEN	6
GSM2403032_6929793089_R03C02	GSE90496	Medulloblastoma, genetically defined, group 4	MB_G4	IV	5	female	posterior fossa, cerebellum;	not available	FROZEN	4
GSM2403033_6929793089_R04C02	GSE90496	Medulloblastoma, genetically defined, group 4	MB_G4	IV	7	male	posterior fossa, cerebellum;	not available	FROZEN	4
GSM2403189_6929806024_R02C01	GSE90496	Ependymoma	EPN	II	7	female	supratentorial;	not available	FROZEN	10
GSM2403188_6929806024_R03C01	GSE90496	Ependymoma	EPN	II	12	male	posterior fossa;	not available	FROZEN	1
GSM2403191_6929806024_R04C02	GSE90496	Ependymoma, RELA fusion-positive	EPN_RELA	II or III	10	male	supratentorial;	not available	FROZEN	1
GSM2403192_6929806024_R06C02	GSE90496	Ependymoma, RELA fusion-positive	EPN_RELA	II or III	4	female	supratentorial;	not available	FROZEN	1
GSM2403193_6929806038_R01C01	GSE90496	Ependymoma, RELA fusion-positive	EPN_RELA	II or III	8	female	supratentorial;	not available	FROZEN	1
GSM2403195_6929806038_R03C01	GSE90496	Ependymoma, RELA fusion-positive	EPN_RELA	II or III	5	male	supratentorial;	not available	FROZEN	1
GSM2403197_6929806038_R05C01	GSE90496	Ependymoma, RELA fusion-positive	EPN_RELA	II or III	2	male	supratentorial;	not available	FROZEN	1
GSM2403199_6929806038_R05C02	GSE90496	Papillary tumour of the pineal region	PTPR	II or III	5	male	supratentorial, diencephalic, pineal region;	not available	FROZEN	13
GSM2403200_6929806038_R06C02	GSE90496	Ependymoma, RELA fusion-positive	EPN_RELA	II or III	2	male	supratentorial;	not available	FROZEN	1
GSM2403201_6929806046_R01C01	GSE90496	Ependymoma, RELA fusion-positive	EPN_RELA	II or III	8	female	supratentorial;	not available	FROZEN	1
GSM2403202_6929806046_R02C01	GSE90496	Ependymoma, RELA fusion-positive	EPN_RELA	II or III	6	female	supratentorial;	not available	FROZEN	1
GSM2403206_6929806046_R03C02	GSE90496	Ependymoma, RELA fusion-positive	EPN_RELA	II or III	2	female	supratentorial;	not available	FROZEN	1
GSM2403204_6929806046_R04C01	GSE90496	Ependymoma, RELA fusion-positive	EPN_RELA	II or III	1	male	supratentorial;	not available	FROZEN	1
GSM2403208_6929806046_R05C02	GSE90496	Ependymoma, RELA fusion-positive	EPN_RELA	II or III	6	male	supratentorial;	not available	FROZEN	1
GSM2403212_6929806048_R01C02	GSE90496	Ependymoma, RELA fusion-positive	EPN_RELA	II or III	12	female	supratentorial;	not available	FROZEN	1
GSM2403213_6929806048_R02C02	GSE90496	Ependymoma, RELA fusion-positive	EPN_RELA	II or III	3	female	supratentorial;	not available	FROZEN	1
GSM2403214_6929806048_R04C02	GSE90496	Ependymoma, RELA fusion-positive	EPN_RELA	II or III	9	male	supratentorial;	not available	FROZEN	1
GSM2403210_6929806048_R05C01	GSE90496	Ependymoma, RELA fusion-positive	EPN_RELA	II or III	14	male	supratentorial;	not available	FROZEN	1
GSM2403215_6929806048_R05C02	GSE90496	Ependymoma, RELA fusion-positive	EPN_RELA	II or III	12	male	supratentorial;	not available	FROZEN	1
GSM2403211_6929806048_R06C01	GSE90496	Anaplastic ependymoma	AEPN	III	1	female	supratentorial;	not available	FROZEN	1
GSM2403216_6929806048_R06C02	GSE90496	Ependymoma, RELA fusion-positive	EPN_RELA	II or III	9	female	supratentorial;	not available	FROZEN	1
GSM2402918_6969568004_R01C01	GSE90496	Atypical teratoid/rhabdoid tumour	ATRT	IV	1	female	not available	not available	FROZEN	12
GSM2402939_6969568004_R01C02	GSE90496	Medulloblastoma, genetically defined, group 4	MB_G4	IV	8	male	posterior fossa;	not available	FROZEN	4
GSM2402957_6969568004_R02C01	GSE90496	Atypical teratoid/rhabdoid tumour	ATRT	IV	2	female	posterior fossa;	not available	FROZEN	12
GSM2402940_6969568004_R02C02	GSE90496	Medulloblastoma, genetically defined, SHH-activated	MB_SHH	IV	1	male	posterior fossa;	not available	FROZEN	6
GSM2402951_6969568004_R03C01	GSE90496	Medulloblastoma, genetically defined, group 4	MB_G4	IV	9	male	posterior fossa;	not available	FROZEN	4
GSM2402952_6969568004_R04C01	GSE90496	Medulloblastoma, genetically defined, group 3	MB_G3	IV	6	male	posterior fossa;	not available	FROZEN	2
GSM2402941_6969568004_R04C02	GSE90496	Medulloblastoma, genetically defined, SHH-activated	MB_SHH	IV	13	female	posterior fossa;	not available	FROZEN	6
GSM2402942_6969568004_R05C02	GSE90496	Medulloblastoma, genetically defined, SHH-activated	MB_SHH	IV	4	female	posterior fossa;	not available	FROZEN	6
GSM2402938_6969568004_R06C01	GSE90496	Medulloblastoma, genetically defined, group 4	MB_G4	IV	7	male	posterior fossa;	not available	FROZEN	4
GSM2402943_6969568004_R06C02	GSE90496	Medulloblastoma, genetically defined, group 3	MB_G3	IV	4	male	posterior fossa;	not available	FROZEN	2
GSM2402891_6969568005_R01C02	GSE90496	Pilocytic astrocytoma	PA	I	16	male	posterior fossa, cerebellum;	not available	FROZEN	1
GSM2402884_6969568005_R02C01	GSE90496	Pilocytic astrocytoma	PA	I	4	female	posterior fossa, cerebellum;	not available	FROZEN	1
GSM2402886_6969568005_R03C01	GSE90496	Pilocytic astrocytoma	PA	I	16	male	supratentorial, hemispheric;	not available	FROZEN	1
GSM2402893_6969568005_R03C02	GSE90496	Pilocytic astrocytoma	PA	I	13	male	posterior fossa, cerebellum;	not available	FROZEN	1
GSM2402887_6969568005_R04C01	GSE90496	Pilocytic astrocytoma	PA	I	2	male	posterior fossa, cerebellum;	not available	FROZEN	1
GSM2402894_6969568005_R04C02	GSE90496	Pilocytic astrocytoma	PA	I	6	male	posterior fossa, brain stem, ventricle IV;	not available	FROZEN	1
GSM2402888_6969568005_R05C01	GSE90496	Pilocytic astrocytoma	PA	I	11	female	posterior fossa, cerebellum;	not available	FROZEN	1
GSM2402895_6969568005_R05C02	GSE90496	Pilocytic astrocytoma	PA	I	3	male	supratentorial, diencephalic;	not available	FROZEN	1
GSM2402889_6969568005_R06C01	GSE90496	Pilocytic astrocytoma	PA	I	18	male	posterior fossa, cerebellum;	not available	FROZEN	1
GSM2404695_6969568075_R02C02	GSE90496	CNS embryonal tumour, NOS	CNS_NB	IV	8	male	supratentorial, intraventricular, ventricle II; left;	not available	FROZEN	11
GSM2404694_6969568075_R05C01	GSE90496	CNS embryonal tumour, NOS	CNS_NB	IV	11	male	supratentorial, hemispheric, temporal, parietal;	not available	FROZEN	1
GSM2403230_7310440009_R04C02	GSE90496	Ependymoma	EPN	II	4	male	posterior fossa;	not available	FROZEN	1
GSM2403231_7310440009_R06C01	GSE90496	Ependymoma, RELA fusion-positive	EPN_RELA	II or III	8	female	supratentorial;	not available	FROZEN	1
GSM2403223_7310440067_R03C02	GSE90496	Pilocytic astrocytoma	PA	I	12	female	supratentorial, hemispheric;	not available	FROZEN	1
GSM2403225_7310440067_R06C02	GSE90496	Pilocytic astrocytoma	PA	I	6	female	posterior fossa, brain stem;	not available	FROZEN	1
GSM2403249_7970368141_R01C02	GSE90496	Medulloblastoma, genetically defined, group 3	MB_G3	IV	10	female	posterior fossa, cerebellum, vermis, ventricle IV;	not available	FFPE	2
GSM2403241_7970368141_R02C01	GSE90496	Medulloblastoma, genetically defined, SHH-activated	MB_SHH	IV	1	male	posterior fossa, cerebellum, vermis, ventricle IV;	not available	FFPE	6
GSM2403250_7970368141_R02C02	GSE90496	Medulloblastoma, genetically defined, group 4	MB_G4	IV	8	female	posterior fossa, cerebellum, vermis, ventricle IV;	not available	FFPE	4
GSM2403242_7970368141_R03C01	GSE90496	Medulloblastoma, genetically defined, group 4	MB_G4	IV	6	male	posterior fossa, cerebellum, vermis, ventricle IV;	not available	FFPE	4
GSM2403251_7970368141_R03C02	GSE90496	Medulloblastoma, genetically defined, SHH-activated	MB_SHH	IV	2	female	posterior fossa, cerebellum, vermis, ventricle IV;	not available	FFPE	6
GSM2403243_7970368141_R04C01	GSE90496	Medulloblastoma, genetically defined, group 3	MB_G3	IV	14	male	posterior fossa, cerebellum, vermis, ventricle IV;	not available	FFPE	2
GSM2403252_7970368141_R05C02	GSE90496	Medulloblastoma, genetically defined, group 4	MB_G4	IV	7	male	not available	not available	FFPE	4
GSM2403253_7970368141_R06C02	GSE90496	Medulloblastoma, genetically defined, group 4	MB_G4	IV	4	male	posterior fossa, ventricle IV; left;	not available	FFPE	4
GSM2403260_7970368167_R01C01	GSE90496	Medulloblastoma, genetically defined, group 4	MB_G4	IV	15	male	posterior fossa, cerebellum, vermis, ventricle IV;	not available	FFPE	4
GSM2403261_7970368167_R02C01	GSE90496	Medulloblastoma, genetically defined, SHH-activated	MB_SHH	IV	6	female	posterior fossa, cerebellum, hemispheric (cerebellum); left;	not available	FFPE	6
GSM2403262_7970368167_R03C01	GSE90496	Medulloblastoma, genetically defined, group 4	MB_G4	IV	7	female	posterior fossa, ventricle IV;	not available	FFPE	4
GSM2403271_7970368167_R03C02	GSE90496	Medulloblastoma, genetically defined, SHH-activated	MB_SHH	IV	1	female	posterior fossa, cerebellum, hemispheric (cerebellum); left;	not available	FFPE	6
GSM2403263_7970368167_R04C01	GSE90496	Medulloblastoma, genetically defined, group 3	MB_G3	IV	2	male	posterior fossa, cerebellum, vermis, ventricle IV;	not available	FFPE	2
GSM2403272_7970368167_R04C02	GSE90496	Medulloblastoma, genetically defined, group 4	MB_G4	IV	5	female	posterior fossa, cerebellum, vermis, ventricle IV;	not available	FFPE	4
GSM2403264_7970368167_R05C01	GSE90496	Medulloblastoma, genetically defined, group 3	MB_G3	IV	3	male	posterior fossa, ventricle IV;	not available	FFPE	2
GSM2403273_7970368167_R05C02	GSE90496	Medulloblastoma, genetically defined, group 4	MB_G4	IV	7	male	posterior fossa, cerebellum, vermis, ventricle IV;	not available	FFPE	4
GSM2403282_7970368167_R06C02	GSE90496	Medulloblastoma, genetically defined, group 3	MB_G3	IV	6	male	posterior fossa, cerebellum, vermis, ventricle IV;	not available	FFPE	2
GSM2403289_7970368168_R01C02	GSE90496	Medulloblastoma, genetically defined, group 4	MB_G4	IV	14	female	posterior fossa, cerebellum, vermis, ventricle IV;	not available	FFPE	4
GSM2403290_7970368168_R02C02	GSE90496	Medulloblastoma, genetically defined, group 4	MB_G4	IV	6	female	posterior fossa, cerebellum, vermis, ventricle IV;	not available	FFPE	4
GSM2403279_7970368168_R03C01	GSE90496	Medulloblastoma, genetically defined, group 4	MB_G4	IV	11	female	posterior fossa, cerebellum, vermis, ventricle IV;	not available	FFPE	4
GSM2403291_7970368168_R03C02	GSE90496	Medulloblastoma, genetically defined, group 4	MB_G4	IV	9	male	not available	not available	FFPE	4
GSM2403280_7970368168_R04C01	GSE90496	Medulloblastoma, genetically defined, group 4	MB_G4	IV	4	male	supratentorial, intraventricular, ventricle III; posterior fossa, cerebellum, vermis, ventricle IV;	not available	FFPE	4
GSM2403292_7970368168_R04C02	GSE90496	Medulloblastoma, genetically defined, group 4	MB_G4	IV	10	female	posterior fossa, cerebellum, vermis, ventricle IV;	not available	FFPE	4
GSM2403281_7970368168_R05C01	GSE90496	Medulloblastoma, genetically defined, group 4	MB_G4	IV	6	male	posterior fossa, cerebellum, vermis, ventricle IV;	not available	FFPE	4
GSM2403293_7970368168_R05C02	GSE90496	Medulloblastoma, genetically defined, SHH-activated	MB_SHH	IV	3	female	supratentorial, diencephalic, pineal region; posterior fossa, cerebellum, vermis;	not available	FFPE	6
GSM2403294_7970368168_R06C01	GSE90496	Medulloblastoma, genetically defined, SHH-activated	MB_SHH	IV	15	male	posterior fossa, cerebellum, hemispheric (cerebellum), vermis; right;	not available	FFPE	6
GSM2403303_7970368168_R06C02	GSE90496	Medulloblastoma, genetically defined, group 4	MB_G4	IV	9	female	posterior fossa, brain stem, medulla oblongata (craniocervical), ventricle IV, cerebello-pontine angle; left;	not available	FFPE	4
GSM2403298_7970376005_R01C01	GSE90496	Medulloblastoma, genetically defined, group 3	MB_G3	IV	1	female	posterior fossa, cerebellum, vermis, ventricle IV;	not available	FFPE	2
GSM2403309_7970376005_R01C02	GSE90496	Medulloblastoma, genetically defined, group 4	MB_G4	IV	6	male	posterior fossa, cerebellum, vermis, ventricle IV;	not available	FFPE	4
GSM2403299_7970376005_R02C01	GSE90496	Medulloblastoma, genetically defined, group 3	MB_G3	IV	17	male	posterior fossa, cerebellum, vermis, ventricle IV;	not available	FFPE	4
GSM2403310_7970376005_R02C02	GSE90496	Medulloblastoma, genetically defined, group 4	MB_G4	IV	11	male	posterior fossa, cerebellum, vermis, ventricle IV;	not available	FFPE	4
GSM2403300_7970376005_R03C01	GSE90496	Medulloblastoma, genetically defined, WNT-activated	MB_WNT	IV	11	female	posterior fossa, cerebellum, vermis;	not available	FFPE	3
GSM2403311_7970376005_R03C02	GSE90496	Medulloblastoma, genetically defined, group 4	MB_G4	IV	12	male	posterior fossa, cerebellum, vermis, ventricle IV;	not available	FFPE	4
GSM2403301_7970376005_R04C01	GSE90496	Medulloblastoma, genetically defined, group 4	MB_G4	IV	16	male	posterior fossa, cerebellum, vermis, ventricle IV;	not available	FFPE	4
GSM2403312_7970376005_R04C02	GSE90496	Medulloblastoma, genetically defined, WNT-activated	MB_WNT	IV	10	female	posterior fossa, cerebellum, vermis, ventricle IV;	not available	FFPE	3
GSM2403302_7970376005_R05C01	GSE90496	Medulloblastoma, genetically defined, group 3	MB_G3	IV	5	male	posterior fossa, cerebellum, vermis, ventricle IV;	not available	FFPE	2
GSM2403313_7970376005_R05C02	GSE90496	Medulloblastoma, genetically defined, group 4	MB_G4	IV	17	female	posterior fossa, cerebellum, vermis, ventricle IV;	not available	FFPE	4
GSM2403314_7970376005_R06C01	GSE90496	Medulloblastoma, genetically defined, SHH-activated	MB_SHH	IV	0	male	posterior fossa, cerebellum, vermis, ventricle IV;	not available	FFPE	6
GSM2403244_7970376005_R06C02	GSE90496	Medulloblastoma, genetically defined, WNT-activated	MB_WNT	IV	15	female	posterior fossa, cerebellum, vermis, ventricle IV;	not available	FFPE	3
GSM2403254_7970376026_R01C01	GSE90496	Medulloblastoma, genetically defined, group 4	MB_G4	IV	6	male	posterior fossa, ventricle IV;	not available	FFPE	4
GSM2403265_7970376026_R01C02	GSE90496	Medulloblastoma, genetically defined, group 4	MB_G4	IV	8	male	posterior fossa, cerebellum, vermis, ventricle IV;	not available	FFPE	4
GSM2403255_7970376026_R02C01	GSE90496	Medulloblastoma, genetically defined, SHH-activated	MB_SHH	IV	0	male	posterior fossa, cerebellum, vermis;	not available	FFPE	6
GSM2403266_7970376026_R02C02	GSE90496	Medulloblastoma, genetically defined, group 3	MB_G3	IV	11	male	posterior fossa, cerebellum, vermis, ventricle IV;	not available	FFPE	2
GSM2403256_7970376026_R03C01	GSE90496	Medulloblastoma, genetically defined, WNT-activated	MB_WNT	IV	7	female	posterior fossa, cerebellum, vermis;	not available	FFPE	3
GSM2403267_7970376026_R03C02	GSE90496	Medulloblastoma, genetically defined, group 3	MB_G3	IV	5	male	posterior fossa, cerebellum, vermis, ventricle IV;	not available	FFPE	2
GSM2403268_7970376026_R04C01	GSE90496	Medulloblastoma, genetically defined, group 4	MB_G4	IV	18	male	posterior fossa, cerebellum, vermis, ventricle IV;	not available	FFPE	4
GSM2403276_7970376026_R04C02	GSE90496	Medulloblastoma, genetically defined, group 4	MB_G4	IV	2	female	posterior fossa, cerebellum, vermis, ventricle IV;	not available	FFPE	4
GSM2403277_7970376026_R05C01	GSE90496	Medulloblastoma, genetically defined, group 4	MB_G4	IV	5	male	posterior fossa, cerebellum, vermis, ventricle IV;	not available	FFPE	4
GSM2403287_7970376026_R05C02	GSE90496	Medulloblastoma, genetically defined, group 3	MB_G3	IV	4	male	posterior fossa, cerebellum, vermis;	not available	FFPE	2
GSM2403278_7970376026_R06C01	GSE90496	Medulloblastoma, genetically defined, SHH-activated	MB_SHH	IV	3	female	posterior fossa, cerebellum, vermis, ventricle IV;	not available	FFPE	6
GSM2403288_7970376026_R06C02	GSE90496	Medulloblastoma, genetically defined, SHH-activated	MB_SHH	IV	3	female	posterior fossa, cerebellum, hemispheric (cerebellum); left;	not available	FFPE	6
GSM2403283_7970376029_R01C02	GSE90496	Medulloblastoma, genetically defined, WNT-activated	MB_WNT	IV	10	male	posterior fossa, cerebellum, vermis, ventricle IV;	not available	FFPE	3
GSM2403274_7970376029_R02C01	GSE90496	Medulloblastoma, genetically defined, group 4	MB_G4	IV	6	male	posterior fossa, cerebellum;	not available	FFPE	4
GSM2403284_7970376029_R02C02	GSE90496	Medulloblastoma, genetically defined, group 4	MB_G4	IV	4	female	posterior fossa, cerebellum, vermis, ventricle IV;	not available	FFPE	4
GSM2403275_7970376029_R03C01	GSE90496	Medulloblastoma, genetically defined, group 3	MB_G3	IV	2	male	posterior fossa, cerebellum, vermis, ventricle IV;	not available	FFPE	2
GSM2403285_7970376029_R03C02	GSE90496	Medulloblastoma, genetically defined, group 4	MB_G4	IV	7	female	posterior fossa, cerebellum, vermis, ventricle IV;	not available	FFPE	4
GSM2403286_7970376029_R04C01	GSE90496	Medulloblastoma, genetically defined, group 4	MB_G4	IV	5	male	posterior fossa, cerebellum, vermis, ventricle IV;	not available	FFPE	4
GSM2403297_7970376029_R04C02	GSE90496	Medulloblastoma, genetically defined, group 4	MB_G4	IV	8	male	posterior fossa, cerebellum, vermis, ventricle IV;	not available	FFPE	4
GSM2403307_7970376029_R05C02	GSE90496	Medulloblastoma, genetically defined, SHH-activated	MB_SHH	IV	17	male	posterior fossa, cerebellum, hemispheric (cerebellum), cerebello-pontine angle; right;	not available	FFPE	6
GSM2403308_7970376029_R06C02	GSE90496	Medulloblastoma, genetically defined, group 4	MB_G4	IV	9	male	posterior fossa, cerebellum, vermis, ventricle IV;	not available	FFPE	4
GSM2403295_7970376055_R01C01	GSE90496	Medulloblastoma, genetically defined, group 3	MB_G3	IV	3	male	posterior fossa, cerebellum, vermis, ventricle IV;	not available	FFPE	2
GSM2403304_7970376055_R01C02	GSE90496	Medulloblastoma, genetically defined, group 3	MB_G3	IV	3	male	posterior fossa, cerebellum, vermis, ventricle IV;	not available	FFPE	2
GSM2403296_7970376055_R02C01	GSE90496	Medulloblastoma, genetically defined, SHH-activated	MB_SHH	IV	11	male	posterior fossa, cerebellum, vermis, ventricle IV;	not available	FFPE	6
GSM2403305_7970376055_R02C02	GSE90496	Medulloblastoma, genetically defined, group 4	MB_G4	IV	4	male	posterior fossa, cerebellum, vermis, ventricle IV;	not available	FFPE	4
GSM2403316_7970376055_R03C02	GSE90496	Medulloblastoma, genetically defined, group 3	MB_G3	IV	5	male	posterior fossa, ventricle IV;	not available	FFPE	2
GSM2403306_7970376055_R04C01	GSE90496	Medulloblastoma, genetically defined, SHH-activated	MB_SHH	IV	12	male	posterior fossa, cerebellum, hemispheric (cerebellum); right;	not available	FFPE	6
GSM2403317_7970376055_R04C02	GSE90496	Medulloblastoma, genetically defined, group 3	MB_G3	IV	5	male	posterior fossa, cerebellum, vermis, ventricle IV;	not available	FFPE	4
GSM2403318_7970376055_R05C01	GSE90496	Medulloblastoma, genetically defined, SHH-activated	MB_SHH	IV	4	female	posterior fossa, cerebellum, hemispheric (cerebellum), ventricle IV; right;	not available	FFPE	6
GSM2403248_7970376055_R05C02	GSE90496	Medulloblastoma, genetically defined, SHH-activated	MB_SHH	IV	15	male	posterior fossa, cerebellum, hemispheric (cerebellum); right;	not available	FFPE	6
GSM2403319_7970376055_R06C01	GSE90496	Medulloblastoma, genetically defined, WNT-activated	MB_WNT	IV	15	female	posterior fossa, cerebellum, cerebello-pontine angle; left;	not available	FFPE	3
GSM2403320_7970376055_R06C02	GSE90496	Medulloblastoma, genetically defined, group 4	MB_G4	IV	8	male	posterior fossa, cerebellum, vermis, ventricle IV;	not available	FFPE	4
GSM2403245_7970376067_R01C02	GSE90496	Medulloblastoma, genetically defined, group 4	MB_G4	IV	7	male	posterior fossa, cerebellum, vermis;	not available	FFPE	4
GSM2403315_7970376067_R02C01	GSE90496	Medulloblastoma, genetically defined, group 3	MB_G3	IV	6	male	posterior fossa, ventricle IV;	not available	FFPE	2
GSM2403246_7970376067_R02C02	GSE90496	Medulloblastoma, genetically defined, group 4	MB_G4	IV	8	male	posterior fossa, cerebellum, vermis, ventricle IV;	not available	FFPE	4
GSM2403247_7970376067_R03C01	GSE90496	Medulloblastoma, genetically defined, group 4	MB_G4	IV	7	female	posterior fossa, cerebellum, vermis, ventricle IV;	not available	FFPE	4
GSM2403257_7970376067_R03C02	GSE90496	Medulloblastoma, genetically defined, SHH-activated	MB_SHH	IV	2	male	posterior fossa, cerebellum, vermis, ventricle IV;	not available	FFPE	6
GSM2403258_7970376067_R04C01	GSE90496	Medulloblastoma, genetically defined, SHH-activated	MB_SHH	IV	0	male	not available	not available	FFPE	6
GSM2403269_7970376067_R04C02	GSE90496	Medulloblastoma, genetically defined, group 4	MB_G4	IV	11	male	posterior fossa, cerebellum, vermis, ventricle IV;	not available	FFPE	4
GSM2403259_7970376067_R05C01	GSE90496	Medulloblastoma, genetically defined, SHH-activated	MB_SHH	IV	14	male	posterior fossa, cerebellum, hemispheric (cerebellum); left;	not available	FFPE	6
GSM2403270_7970376067_R05C02	GSE90496	Medulloblastoma, genetically defined, group 3	MB_G3	IV	11	female	posterior fossa, cerebellum, vermis, ventricle IV;	not available	FFPE	2
GSM2403321_7970376067_R06C01	GSE90496	Medulloblastoma, genetically defined, SHH-activated	MB_SHH	IV	1	male	posterior fossa, cerebellum, vermis, ventricle IV;	not available	FFPE	6
GSM2403322_7970376067_R06C02	GSE90496	Medulloblastoma, genetically defined, WNT-activated	MB_WNT	IV	7	male	posterior fossa, cerebellum, vermis, ventricle IV;	not available	FFPE	3
GSM2403342_7990895046_R01C02	GSE90496	Medulloblastoma, genetically defined, SHH-activated	MB_SHH	IV	1	male	not available	not available	FFPE	6
GSM2403343_7990895046_R02C01	GSE90496	Medulloblastoma, genetically defined, group 4	MB_G4	IV	8	male	not available	not available	FFPE	4
GSM2403355_7990895046_R02C02	GSE90496	Medulloblastoma, genetically defined, group 4	MB_G4	IV	5	female	posterior fossa, ventricle IV;	not available	FFPE	4
GSM2403356_7990895046_R03C01	GSE90496	Medulloblastoma, genetically defined, SHH-activated	MB_SHH	IV	10	female	posterior fossa, cerebellum, hemispheric (cerebellum); left;	not available	FFPE	6
GSM2403368_7990895046_R03C02	GSE90496	Medulloblastoma, genetically defined, group 3	MB_G3	IV	11	male	posterior fossa, cerebellum, vermis, ventricle IV;	not available	FFPE	4
GSM2403357_7990895046_R04C01	GSE90496	Medulloblastoma, genetically defined, WNT-activated	MB_WNT	IV	16	male	posterior fossa, cerebellum, hemispheric (cerebellum), vermis; right;	not available	FFPE	3
GSM2403369_7990895046_R05C01	GSE90496	Medulloblastoma, genetically defined, group 4	MB_G4	IV	4	male	posterior fossa, cerebellum, vermis, ventricle IV;	not available	FFPE	4
GSM2403380_7990895046_R05C02	GSE90496	Medulloblastoma, genetically defined, group 4	MB_G4	IV	8	male	posterior fossa, cerebellum, vermis;	not available	FFPE	4
GSM2403370_7990895046_R06C01	GSE90496	Medulloblastoma, genetically defined, group 3	MB_G3	IV	11	male	posterior fossa, cerebellum, hemispheric (cerebellum), vermis;	not available	FFPE	2
GSM2403381_7990895046_R06C02	GSE90496	Medulloblastoma, genetically defined, SHH-activated	MB_SHH	IV	0	male	not available	not available	FFPE	6
GSM2403354_7990895093_R01C01	GSE90496	Medulloblastoma, genetically defined, SHH-activated	MB_SHH	IV	1	male	posterior fossa, cerebellum, vermis, ventricle IV;	not available	FFPE	6
GSM2403366_7990895093_R01C02	GSE90496	Medulloblastoma, genetically defined, group 4	MB_G4	IV	14	male	posterior fossa, cerebellum, vermis, ventricle IV;	not available	FFPE	4
GSM2403367_7990895093_R02C01	GSE90496	Medulloblastoma, genetically defined, group 3	MB_G3	IV	11	male	posterior fossa, cerebellum, vermis;	not available	FFPE	2
GSM2403378_7990895093_R02C02	GSE90496	Medulloblastoma, genetically defined, group 3	MB_G3	IV	3	female	posterior fossa, cerebellum, vermis, ventricle IV;	not available	FFPE	2
GSM2403379_7990895093_R03C01	GSE90496	Medulloblastoma, genetically defined, group 4	MB_G4	IV	6	male	posterior fossa, cerebellum, vermis, ventricle IV;	not available	FFPE	4
GSM2403388_7990895093_R03C02	GSE90496	Medulloblastoma, genetically defined, group 4	MB_G4	IV	6	female	posterior fossa, cerebellum, vermis, ventricle IV;	not available	FFPE	4
GSM2403389_7990895093_R04C01	GSE90496	Medulloblastoma, genetically defined, SHH-activated	MB_SHH	IV	1	female	posterior fossa, ventricle IV;	not available	FFPE	6
GSM2403399_7990895093_R05C02	GSE90496	Medulloblastoma, genetically defined, group 3	MB_G3	IV	7	female	posterior fossa, cerebellum, vermis, ventricle IV;	not available	FFPE	2
GSM2403390_7990895093_R06C01	GSE90496	Medulloblastoma, genetically defined, group 4	MB_G4	IV	7	male	posterior fossa, cerebellum, vermis, ventricle IV;	not available	FFPE	4
GSM2403400_7990895093_R06C02	GSE90496	Medulloblastoma, genetically defined, group 4	MB_G4	IV	5	male	posterior fossa, cerebellum, vermis, ventricle IV;	not available	FFPE	4
GSM2403377_7990895095_R01C01	GSE90496	Medulloblastoma, genetically defined, group 4	MB_G4	IV	7	male	not available	not available	FFPE	4
GSM2403386_7990895095_R01C02	GSE90496	Medulloblastoma, genetically defined, group 4	MB_G4	IV	10	male	not available	not available	FFPE	4
GSM2403387_7990895095_R02C01	GSE90496	Medulloblastoma, genetically defined, group 4	MB_G4	IV	16	female	posterior fossa, cerebellum, vermis, ventricle IV;	not available	FFPE	4
GSM2403397_7990895095_R02C02	GSE90496	Medulloblastoma, genetically defined, group 4	MB_G4	IV	14	male	posterior fossa, cerebellum, vermis;	not available	FFPE	4
GSM2403398_7990895095_R03C01	GSE90496	Medulloblastoma, genetically defined, group 3	MB_G3	IV	8	male	posterior fossa, cerebellum, vermis;	not available	FFPE	2
GSM2403325_7990895095_R03C02	GSE90496	Medulloblastoma, genetically defined, group 4	MB_G4	IV	14	female	posterior fossa, cerebellum, vermis, ventricle IV;	not available	FFPE	4
GSM2403326_7990895095_R04C01	GSE90496	Medulloblastoma, genetically defined, SHH-activated	MB_SHH	IV	2	male	posterior fossa, cerebellum, hemispheric (cerebellum); right;	not available	FFPE	6
GSM2403335_7990895095_R04C02	GSE90496	Medulloblastoma, genetically defined, WNT-activated	MB_WNT	IV	6	male	posterior fossa, cerebellum, vermis, ventricle IV;	not available	FFPE	3
GSM2403327_7990895095_R05C01	GSE90496	Medulloblastoma, genetically defined, group 4	MB_G4	IV	9	male	posterior fossa, cerebellum, vermis, ventricle IV;	not available	FFPE	4
GSM2403336_7990895095_R05C02	GSE90496	Medulloblastoma, genetically defined, WNT-activated	MB_WNT	IV	13	female	posterior fossa, cerebellum, vermis, ventricle IV;	not available	FFPE	3
GSM2403328_7990895095_R06C01	GSE90496	Medulloblastoma, genetically defined, SHH-activated	MB_SHH	IV	3	female	posterior fossa, cerebellum, hemispheric (cerebellum);	not available	FFPE	6
GSM2403337_7990895095_R06C02	GSE90496	Medulloblastoma, genetically defined, SHH-activated	MB_SHH	IV	5	female	posterior fossa, ventricle IV;	not available	FFPE	6
GSM2403396_7990895120_R01C01	GSE90496	Medulloblastoma, genetically defined, group 4	MB_G4	IV	11	female	posterior fossa, cerebellum, vermis;	not available	FFPE	4
GSM2403332_7990895120_R01C02	GSE90496	Medulloblastoma, genetically defined, group 4	MB_G4	IV	10	male	posterior fossa, cerebellum, vermis;	not available	FFPE	4
GSM2403333_7990895120_R02C01	GSE90496	Medulloblastoma, genetically defined, group 3	MB_G3	IV	5	male	posterior fossa, cerebellum, vermis, ventricle IV;	not available	FFPE	4
GSM2403344_7990895120_R02C02	GSE90496	Medulloblastoma, genetically defined, group 3	MB_G3	IV	5	male	posterior fossa, cerebellum, vermis, ventricle IV;	not available	FFPE	2
GSM2403334_7990895120_R03C01	GSE90496	Medulloblastoma, genetically defined, group 3	MB_G3	IV	3	female	posterior fossa, cerebellum, vermis, ventricle IV;	not available	FFPE	2
GSM2403345_7990895120_R03C02	GSE90496	Medulloblastoma, genetically defined, SHH-activated	MB_SHH	IV	15	male	posterior fossa, cerebellum, hemispheric (cerebellum); right;	not available	FFPE	6
GSM2403346_7990895120_R04C01	GSE90496	Medulloblastoma, genetically defined, group 4	MB_G4	IV	3	male	posterior fossa, cerebellum, vermis, ventricle IV;	not available	FFPE	4
GSM2403358_7990895120_R04C02	GSE90496	Medulloblastoma, genetically defined, SHH-activated	MB_SHH	IV	14	male	not available	not available	FFPE	6
GSM2403347_7990895120_R05C01	GSE90496	Medulloblastoma, genetically defined, group 4	MB_G4	IV	8	male	posterior fossa, cerebellum, vermis, ventricle IV;	not available	FFPE	4
GSM2403359_7990895120_R05C02	GSE90496	Medulloblastoma, genetically defined, group 4	MB_G4	IV	5	female	posterior fossa, cerebellum, vermis, ventricle IV;	not available	FFPE	4
GSM2403348_7990895120_R06C01	GSE90496	Medulloblastoma, genetically defined, group 4	MB_G4	IV	11	male	posterior fossa, cerebellum, vermis, ventricle IV;	not available	FFPE	4
GSM2403360_7990895120_R06C02	GSE90496	Medulloblastoma, genetically defined, group 4	MB_G4	IV	6	male	posterior fossa, cerebellum, vermis;	not available	FFPE	4
GSM2403371_7990895127_R01C01	GSE90496	Medulloblastoma, genetically defined, group 4	MB_G4	IV	3	male	not available	not available	FFPE	4
GSM2403382_7990895127_R01C02	GSE90496	Medulloblastoma, genetically defined, group 3	MB_G3	IV	4	male	posterior fossa, cerebellum, vermis, ventricle IV;	not available	FFPE	2
GSM2403372_7990895127_R02C01	GSE90496	Medulloblastoma, genetically defined, group 4	MB_G4	IV	5	male	posterior fossa, cerebellum, vermis;	not available	FFPE	4
GSM2403383_7990895127_R03C01	GSE90496	Medulloblastoma, genetically defined, SHH-activated	MB_SHH	IV	1	female	posterior fossa, cerebellum, vermis, ventricle IV;	not available	FFPE	6
GSM2403384_7990895127_R04C01	GSE90496	Medulloblastoma, genetically defined, group 4	MB_G4	IV	8	male	posterior fossa, cerebellum, vermis, ventricle IV;	not available	FFPE	4
GSM2403393_7990895127_R04C02	GSE90496	Medulloblastoma, genetically defined, group 3	MB_G3	IV	6	female	posterior fossa, cerebellum, vermis, ventricle IV;	not available	FFPE	2
GSM2403331_7990895127_R05C01	GSE90496	Medulloblastoma, genetically defined, SHH-activated	MB_SHH	IV	6	female	posterior fossa, cerebellum, vermis, ventricle IV;	not available	FFPE	6
GSM2403341_7990895127_R05C02	GSE90496	Medulloblastoma, genetically defined, SHH-activated	MB_SHH	IV	2	male	posterior fossa, cerebellum, vermis, ventricle IV;	not available	FFPE	6
GSM2403391_7990895142_R01C01	GSE90496	Medulloblastoma, genetically defined, group 3	MB_G3	IV	8	male	posterior fossa, cerebellum, vermis, ventricle IV;	not available	FFPE	2
GSM2403401_7990895142_R01C02	GSE90496	Medulloblastoma, genetically defined, group 3	MB_G3	IV	6	male	posterior fossa, cerebellum, vermis, ventricle IV;	not available	FFPE	2
GSM2403392_7990895142_R02C01	GSE90496	Medulloblastoma, genetically defined, SHH-activated	MB_SHH	IV	16	male	posterior fossa, cerebellum, hemispheric (cerebellum); right;	not available	FFPE	6
GSM2403402_7990895142_R02C02	GSE90496	Medulloblastoma, genetically defined, group 4	MB_G4	IV	10	female	posterior fossa, cerebellum, vermis, ventricle IV;	not available	FFPE	4
GSM2403340_7990895142_R04C01	GSE90496	Medulloblastoma, genetically defined, group 4	MB_G4	IV	3	male	posterior fossa, cerebellum, vermis, ventricle IV;	not available	FFPE	4
GSM2403352_7990895142_R04C02	GSE90496	Medulloblastoma, genetically defined, group 3	MB_G3	IV	4	male	posterior fossa, cerebellum, vermis, ventricle IV;	not available	FFPE	2
GSM2403353_7990895142_R05C01	GSE90496	Medulloblastoma, genetically defined, group 4	MB_G4	IV	8	male	posterior fossa, cerebellum, vermis, ventricle IV;	not available	FFPE	4
GSM2403365_7990895142_R05C02	GSE90496	Medulloblastoma, genetically defined, WNT-activated	MB_WNT	IV	8	male	posterior fossa, cerebellum, vermis, ventricle IV;	not available	FFPE	3
GSM2403329_7990895159_R01C01	GSE90496	Medulloblastoma, genetically defined, group 4	MB_G4	IV	8	female	posterior fossa, cerebellum, vermis, ventricle IV;	not available	FFPE	4
GSM2403338_7990895159_R01C02	GSE90496	Medulloblastoma, genetically defined, group 3	MB_G3	IV	9	female	not available	not available	FFPE	2
GSM2403330_7990895159_R02C01	GSE90496	Medulloblastoma, genetically defined, group 3	MB_G3	IV	6	male	posterior fossa, cerebellum, vermis;	not available	FFPE	2
GSM2403350_7990895159_R02C02	GSE90496	Medulloblastoma, genetically defined, group 4	MB_G4	IV	7	male	posterior fossa, cerebellum, vermis, ventricle IV;	not available	FFPE	4
GSM2403339_7990895159_R03C01	GSE90496	Medulloblastoma, genetically defined, SHH-activated	MB_SHH	IV	16	male	posterior fossa, cerebellum, hemispheric (cerebellum); left;	not available	FFPE	6
GSM2403351_7990895159_R03C02	GSE90496	Medulloblastoma, genetically defined, WNT-activated	MB_WNT	IV	15	female	posterior fossa, cerebellum, vermis, ventricle IV;	not available	FFPE	3
GSM2403364_7990895159_R04C01	GSE90496	Medulloblastoma, genetically defined, group 4	MB_G4	IV	16	female	posterior fossa, cerebellum, vermis, ventricle IV;	not available	FFPE	4
GSM2403375_7990895159_R04C02	GSE90496	Medulloblastoma, genetically defined, SHH-activated	MB_SHH	IV	13	female	posterior fossa, cerebellum, hemispheric (cerebellum); left;	not available	FFPE	6
GSM2403376_7990895159_R05C01	GSE90496	Medulloblastoma, genetically defined, group 4	MB_G4	IV	15	female	posterior fossa, cerebellum, vermis;	not available	FFPE	4
GSM2403385_7990895159_R05C02	GSE90496	Medulloblastoma, genetically defined, group 3	MB_G3	IV	7	male	posterior fossa, cerebellum, vermis, ventricle IV;	not available	FFPE	2
GSM2403349_7990908004_R01C01	GSE90496	Medulloblastoma, genetically defined, WNT-activated	MB_WNT	IV	14	male	posterior fossa, cerebellum, vermis, ventricle IV;	not available	FFPE	3
GSM2403361_7990908004_R01C02	GSE90496	Medulloblastoma, genetically defined, group 4	MB_G4	IV	4	female	posterior fossa, cerebellum, vermis, ventricle IV;	not available	FFPE	4
GSM2403362_7990908004_R02C01	GSE90496	Medulloblastoma, genetically defined, SHH-activated	MB_SHH	IV	1	male	posterior fossa, cerebellum, hemispheric (cerebellum); left;	not available	FFPE	6
GSM2403373_7990908004_R02C02	GSE90496	Medulloblastoma, genetically defined, group 3	MB_G3	IV	2	male	posterior fossa, cerebellum, vermis;	not available	FFPE	2
GSM2403363_7990908004_R03C01	GSE90496	Medulloblastoma, genetically defined, group 3	MB_G3	IV	4	male	posterior fossa, cerebellum, vermis, ventricle IV;	not available	FFPE	2
GSM2403374_7990908004_R03C02	GSE90496	Medulloblastoma, genetically defined, WNT-activated	MB_WNT	IV	14	female	posterior fossa, cerebellum, vermis;	not available	FFPE	3
GSM2403394_7990908004_R04C02	GSE90496	Medulloblastoma, genetically defined, SHH-activated	MB_SHH	IV	15	male	posterior fossa, cerebellum, hemispheric (cerebellum), vermis;	not available	FFPE	6
GSM2403395_7990908004_R05C01	GSE90496	Medulloblastoma, genetically defined, group 3	MB_G3	IV	1	female	posterior fossa, cerebellum, vermis, ventricle IV;	not available	FFPE	2
GSM2403460_8622007021_R04C02	GSE90496	Pilocytic astrocytoma	PA	I	3	female	supratentorial, intraventricular, ventricle III;	not available	FROZEN	1
GSM2403461_8622007021_R05C02	GSE90496	Pilocytic astrocytoma	PA	I	7	male	posterior fossa, cerebellum;	not available	FROZEN	1
GSM2403442_8622007021_R06C02	GSE90496	Pilocytic astrocytoma	PA	I	1	female	spinal;	not available	FROZEN	1
GSM2403443_8622007022_R01C01	GSE90496	Pilocytic astrocytoma	PA	I	7	male	posterior fossa, brain stem;	not available	FROZEN	1
GSM2403444_8622007022_R02C01	GSE90496	Pilocytic astrocytoma	PA	I	3	male	posterior fossa, cerebellum;	not available	FROZEN	1
GSM2403448_8622007022_R02C02	GSE90496	Pilocytic astrocytoma	PA	I	2	female	supratentorial, diencephalic, optic tract;	not available	FROZEN	1
GSM2403445_8622007022_R03C01	GSE90496	Pilocytic astrocytoma	PA	I	14	female	posterior fossa, cerebellum;	not available	FROZEN	1
GSM2403449_8622007022_R03C02	GSE90496	Pilocytic astrocytoma	PA	I	7	female	posterior fossa, cerebellum;	not available	FROZEN	1
GSM2403446_8622007022_R04C01	GSE90496	Pilocytic astrocytoma	PA	I	11	female	posterior fossa, cerebellum;	not available	FROZEN	1
GSM2403450_8622007022_R04C02	GSE90496	Pilocytic astrocytoma	PA	I	12	male	posterior fossa, cerebellum;	not available	FROZEN	1
GSM2403451_8622007022_R05C02	GSE90496	Pilocytic astrocytoma	PA	I	1	male	supratentorial, intraventricular, ventricle III;	not available	FROZEN	1
GSM2403452_8622007023_R01C01	GSE90496	Pilocytic astrocytoma	PA	I	2	male	posterior fossa, cerebellum;	not available	FROZEN	1
GSM2403455_8622007023_R02C02	GSE90496	Pilocytic astrocytoma	PA	I	15	male	posterior fossa, cerebellum;	not available	FROZEN	1
GSM2403453_8622007023_R03C01	GSE90496	Pilocytic astrocytoma	PA	I	9	female	supratentorial, diencephalic, optic tract;	not available	FROZEN	1
GSM2403456_8622007023_R03C02	GSE90496	Pilocytic astrocytoma	PA	I	1	male	posterior fossa, cerebellum;	not available	FROZEN	1
GSM2403457_8622007023_R04C02	GSE90496	Pilocytic astrocytoma	PA	I	7	male	posterior fossa, cerebellum;	not available	FROZEN	1
GSM2403454_8622007023_R05C01	GSE90496	Pilocytic astrocytoma	PA	I	11	female	posterior fossa, cerebellum;	not available	FROZEN	1
GSM2403458_8622007023_R06C02	GSE90496	Pilocytic astrocytoma	PA	I	5	male	posterior fossa, brain stem;	not available	FROZEN	1
GSM2403426_8622007025_R01C01	GSE90496	Medulloblastoma, genetically defined, SHH-activated	MB_SHH	IV	11	female	posterior fossa;	not available	FROZEN	6
GSM2403431_8622007025_R02C02	GSE90496	Medulloblastoma, genetically defined, group 4	MB_G4	IV	16	male	posterior fossa;	not available	FROZEN	4
GSM2403432_8622007025_R03C02	GSE90496	Medulloblastoma, genetically defined, WNT-activated	MB_WNT	IV	7	female	posterior fossa;	not available	FROZEN	3
GSM2403433_8622007025_R04C02	GSE90496	Medulloblastoma, genetically defined, group 3	MB_G3	IV	5	male	posterior fossa;	not available	FROZEN	2
GSM2403434_8622007025_R05C02	GSE90496	Medulloblastoma, genetically defined, SHH-activated	MB_SHH	IV	5	female	posterior fossa;	not available	FROZEN	6
GSM2403435_8622007025_R06C02	GSE90496	Medulloblastoma, genetically defined, group 4	MB_G4	IV	9	not available	posterior fossa;	not available	FROZEN	4
GSM2403436_8622007026_R01C01	GSE90496	Medulloblastoma, genetically defined, group 3	MB_G3	IV	3	not available	posterior fossa;	not available	FROZEN	4
GSM2403440_8622007026_R03C02	GSE90496	Medulloblastoma, genetically defined, SHH-activated	MB_SHH	IV	1	male	posterior fossa;	not available	FROZEN	6
GSM2403437_8622007026_R04C01	GSE90496	Medulloblastoma, genetically defined, SHH-activated	MB_SHH	IV	10	not available	posterior fossa;	not available	FROZEN	6
GSM2403430_8622007026_R04C02	GSE90496	Medulloblastoma, genetically defined, group 3	MB_G3	IV	4	not available	posterior fossa;	not available	FROZEN	2
GSM2403438_8622007026_R05C01	GSE90496	Medulloblastoma, genetically defined, group 4	MB_G4	IV	6	male	posterior fossa;	not available	FROZEN	4
GSM2403439_8622007026_R06C01	GSE90496	Medulloblastoma, genetically defined, group 3	MB_G3	IV	3	male	posterior fossa;	not available	FROZEN	2
GSM2403441_8622007026_R06C02	GSE90496	Medulloblastoma, genetically defined, group 4	MB_G4	IV	4	male	posterior fossa;	not available	FROZEN	4
GSM2403463_8622007027_R01C01	GSE90496	Atypical teratoid/rhabdoid tumour	ATRT	IV	11	male	posterior fossa, brain stem, cerebello-pontine angle;	not available	FROZEN	12
GSM2403462_8622007027_R02C01	GSE90496	CNS embryonal tumour, NOS	CNS_NB	IV	3	female	supratentorial;	not available	FROZEN	1
GSM2403466_8622007027_R02C02	GSE90496	Medulloblastoma, genetically defined, SHH-activated	MB_SHH	IV	13	male	not available	not available	FROZEN	6
GSM2403424_8622007027_R03C01	GSE90496	Embryonal tumour with multilayered rosettes, C19MC-altered	ETMR_C19MC	IV	3	male	posterior fossa;	not available	FROZEN	9
GSM2403470_8622007027_R03C02	GSE90496	Medulloblastoma, genetically defined, group 3	MB_G3	IV	8	male	not available	not available	FROZEN	2
GSM2403469_8622007027_R05C02	GSE90496	Medulloblastoma, genetically defined, group 4	MB_G4	IV	10	male	not available	not available	FROZEN	4
GSM2403464_8622007027_R06C02	GSE90496	Medulloblastoma, genetically defined, SHH-activated	MB_SHH	IV	7	male	not available	not available	FROZEN	6
GSM2403465_8622007028_R01C01	GSE90496	Medulloblastoma, genetically defined, group 4	MB_G4	IV	9	male	not available	not available	FROZEN	4
GSM2403468_8622007028_R02C01	GSE90496	Medulloblastoma, genetically defined, group 3	MB_G3	IV	5	male	not available	not available	FROZEN	2
GSM2403467_8622007028_R03C01	GSE90496	Embryonal tumour with multilayered rosettes, C19MC-altered	ETMR_C19MC	IV	2	female	not available	not available	FROZEN	9
GSM2403408_8622007028_R03C02	GSE90496	Medulloblastoma, genetically defined, group 3	MB_G3	IV	3	female	posterior fossa, cerebellum;	not available	FROZEN	2
GSM2403404_8622007028_R05C01	GSE90496	Medulloblastoma, genetically defined, group 4	MB_G4	IV	5	male	posterior fossa, cerebellum;	not available	FROZEN	4
GSM2403411_8622007029_R01C01	GSE90496	Medulloblastoma, genetically defined, group 3	MB_G3	IV	2	female	posterior fossa, cerebellum;	not available	FROZEN	2
GSM2403493_8622007058_R01C02	GSE90496	Pilocytic astrocytoma	PA	I	3	male	posterior fossa, ventricle IV;	not available	FROZEN	1
GSM2403491_8622007058_R03C02	GSE90496	Pilocytic astrocytoma	PA	I	7	male	supratentorial, intraventricular, ventricle III;	not available	FROZEN	1
GSM2403492_8622007058_R04C02	GSE90496	Pilocytic astrocytoma	PA	I	12	male	posterior fossa, cerebellum;	not available	FROZEN	1
GSM2403495_8622007058_R05C01	GSE90496	Medulloblastoma, genetically defined, SHH-activated	MB_SHH	IV	12	male	posterior fossa;	not available	FROZEN	6
GSM2403494_8622007058_R06C01	GSE90496	Pilocytic astrocytoma	PA	I	4	female	supratentorial, diencephalic, optic tract;	not available	FROZEN	1
GSM2403499_8622007061_R02C02	GSE90496	CNS embryonal tumour, NOS	CNS_NB	IV	4	male	supratentorial, hemispheric, parietal; right;	not available	FROZEN	11
GSM2403496_8622007061_R03C01	GSE90496	Atypical teratoid/rhabdoid tumour	ATRT	IV	1	male	supratentorial, hemispheric, frontal, parietal; left;	not available	FROZEN	12
GSM2403497_8622007061_R04C01	GSE90496	Ependymoma, RELA fusion-positive	EPN_RELA	II or III	1	male	supratentorial, hemispheric, parietal, occipital; right;	not available	FROZEN	1
GSM2403500_8622007061_R04C02	GSE90496	CNS embryonal tumour, NOS	CNS_NB	IV	2	female	supratentorial, hemispheric, frontal, parietal; left;	not available	FROZEN	10
GSM2403501_8622007061_R05C02	GSE90496	CNS embryonal tumour, NOS	CNS_NB	IV	2	not available	supratentorial, hemispheric, frontal; right;	not available	FROZEN	11
GSM2403498_8622007061_R06C01	GSE90496	Embryonal tumour with multilayered rosettes, C19MC-altered	ETMR_C19MC	IV	2	female	supratentorial, hemispheric, parietal; right;	not available	FROZEN	9
GSM2403522_8622007065_R01C01	GSE90496	Embryonal tumour with multilayered rosettes, C19MC-altered	ETMR_C19MC	IV	2	male	supratentorial;	not available	FFPE	9
GSM2403520_8622007065_R06C01	GSE90496	Embryonal tumour with multilayered rosettes, C19MC-altered	ETMR_C19MC	IV	3	not available	supratentorial, hemispheric, frontal;	not available	FFPE	9
GSM2403518_8622007066_R04C01	GSE90496	CNS embryonal tumour, NOS	CNS_NB	IV	16	female	supratentorial, hemispheric, frontal; left;	recurrence	FFPE	11
GSM2403523_8622007066_R06C01	GSE90496	Medulloblastoma, genetically defined, SHH-activated	MB_SHH	IV	0	female	not available	initial operation	FFPE	6
GSM2403521_8622007066_R06C02	GSE90496	Embryonal tumour with multilayered rosettes, C19MC-altered	ETMR_C19MC	IV	3	male	supratentorial;	not available	FFPE	9
GSM2403525_8622007067_R02C01	GSE90496	CNS embryonal tumour, NOS	CNS_NB	IV	5	female	supratentorial, hemispheric, temporal;	not available	FFPE	11
GSM2403507_8622007067_R03C02	GSE90496	Oligodendroglioma, IDH-mutant and 1p/19q-codeleted	O_IDH_mut	II	18	male	not available	not available	FFPE	1
GSM2403506_8622007067_R04C01	GSE90496	Subependymal giant cell astrocytoma	SEGA	I	17	male	not available	not available	FFPE	1
GSM2403508_8622007067_R04C02	GSE90496	Schwannoma	SCHW	I	17	male	supratentorial, intraventricular; right;	initial operation	FFPE	1
GSM2403502_8622007067_R05C02	GSE90496	Haemangioblastoma	HMB	I	14	female	posterior fossa, cerebellum, hemispheric (cerebellum); right;	initial operation	FFPE	1
GSM2403519_8622007067_R06C02	GSE90496	Ganglioglioma	GG	I	9	male	posterior fossa, brain stem;	recurrence	FFPE	1
GSM2403528_8622007068_R01C02	GSE90496	Embryonal tumour with multilayered rosettes, C19MC-altered	ETMR_C19MC	IV	3	not available	supratentorial, hemispheric, frontal; left; right;	not available	FFPE	9
GSM2403503_8622007068_R02C01	GSE90496	Myxopapillary ependymoma	MPE	I	18	male	spinal, lumbar, L3, L4, L5, sacral, S1;	initial operation	FFPE	1
GSM2403504_8622007069_R01C01	GSE90496	Schwannoma	SCHW	I	12	male	posterior fossa, cerebello-pontine angle; peripheral nerve, cranial nerve, VIII;	initial operation	FFPE	1
GSM2403510_8622007069_R01C02	GSE90496	Pilocytic astrocytoma	PA	I	7	male	posterior fossa, cerebellum;	recurrence	FFPE	1
GSM2403527_8622007069_R02C01	GSE90496	CNS embryonal tumour, NOS	CNS_NB	IV	9	female	supratentorial, hemispheric, occipital;	not available	FFPE	11
GSM2403514_8622007069_R02C02	GSE90496	Ganglioglioma	GG	I	16	male	supratentorial, hemispheric, temporal; left;	initial operation	FFPE	1
GSM2403526_8622007069_R03C01	GSE90496	CNS embryonal tumour, NOS	CNS_NB	IV	2	female	supratentorial, hemispheric, parietal, occipital;	not available	FFPE	11
GSM2403513_8622007069_R03C02	GSE90496	Ganglioglioma	GG	I	12	female	posterior fossa, brain stem, medulla oblongata (craniocervical);	initial operation	FFPE	1
GSM2403512_8622007069_R04C02	GSE90496	Dysplastic gangliocytoma of cerebellum (Lhermitte-Duclos)	LDD	I	14	female	posterior fossa, cerebellum, hemispheric (cerebellum); right;	not available	FFPE	1
GSM2403511_8622007069_R05C02	GSE90496	Ganglioglioma	GG	I	15	female	supratentorial, hemispheric, temporal; right;	initial operation	FFPE	1
GSM2403505_8622007069_R06C01	GSE90496	Schwannoma	SCHW	I	18	male	spinal, sacral;	initial operation	FFPE	1
GSM2403515_8622007070_R03C02	GSE90496	CNS embryonal tumour, NOS	CNS_NB	IV	2	male	not available	not available	FFPE	11
GSM2403509_8622007070_R04C01	GSE90496	Ganglioglioma	GG	I	17	male	supratentorial, hemispheric, temporal; right;	initial operation	FFPE	1
GSM2403573_8622007083_R02C01	GSE90496	Angiocentric glioma	AG	I	12	female	supratentorial, hemispheric; left;	initial operation	FFPE	1
GSM2403576_8622007083_R04C01	GSE90496	Angiocentric glioma	AG	I	15	male	supratentorial;	initial operation	FFPE	1
GSM2403582_8622007083_R04C02	GSE90496	Angiocentric glioma	AG	I	15	female	supratentorial;	initial operation	FFPE	1
GSM2403578_8622007083_R05C01	GSE90496	Angiocentric glioma	AG	I	6	male	supratentorial;	initial operation	FFPE	1
GSM2403575_8622007084_R02C02	GSE90496	Angiocentric glioma	AG	I	17	male	supratentorial;	initial operation	FFPE	1
GSM2403600_8622007106_R01C02	GSE90496	Anaplastic ependymoma	AEPN	III	2	female	posterior fossa;	not available	FROZEN	1
GSM2403599_8622007106_R04C02	GSE90496	Ependymoma	EPN	II	5	male	posterior fossa;	not available	FROZEN	1
GSM2403601_8622007106_R05C02	GSE90496	Ependymoma, RELA fusion-positive	EPN_RELA	II or III	6	male	supratentorial;	not available	FROZEN	1
GSM2403611_8622007119_R02C01	GSE90496	Ganglioglioma	GG	I	13	male	posterior fossa;	not available	FFPE	1
GSM2403614_8622007119_R05C01	GSE90496	Ganglioglioma	GG	I	13	female	supratentorial, hemispheric, temporal; left;	not available	FFPE	1
GSM2403621_8622007130_R02C01	GSE90496	CNS embryonal tumour, NOS	CNS_NB	IV	6	female	supratentorial, sellar region;	not available	FFPE	11
GSM2403620_8622007130_R03C01	GSE90496	Embryonal tumour with multilayered rosettes, C19MC-altered	ETMR_C19MC	IV	3	female	supratentorial, hemispheric, occipital;	not available	FFPE	9
GSM2403619_8622007130_R04C01	GSE90496	Atypical teratoid/rhabdoid tumour	ATRT	IV	7	female	supratentorial, hemispheric, frontal;	not available	FFPE	12
GSM2403602_8622007132_R03C01	GSE90496	Medulloblastoma, genetically defined, SHH-activated	MB_SHH	IV	13	male	posterior fossa;	not available	FROZEN	6
GSM2403630_8622007189_R02C02	GSE90496	Subependymal giant cell astrocytoma	SEGA	I	14	female	supratentorial, intraventricular, ventricle II; left;	initial operation	FFPE	1
GSM2403626_8622007189_R04C01	GSE90496	Ganglioglioma	GG	I	18	female	supratentorial, hemispheric, temporal, parietal, occipital; right;	initial operation	FFPE	1
GSM2403631_8622007189_R05C02	GSE90496	Subependymal giant cell astrocytoma	SEGA	I	11	male	supratentorial, intraventricular, ventricle II; left; right;	initial operation	FFPE	1
GSM2404696_8784241104_R01C02	GSE90496	CNS embryonal tumour, NOS	CNS_NB	IV	5	female	supratentorial, hemispheric, temporal, parietal;	not available	FROZEN	11
GSM2403642_8942351007_R05C01	GSE90496	Subependymal giant cell astrocytoma	SEGA	I	16	female	supratentorial, intraventricular;	initial operation	FFPE	1
GSM2403652_8963311099_R02C01	GSE90496	Pleomorphic xanthoastrocytoma	PXA	II	17	female	supratentorial, hemispheric, temporal, parietal; left;	not available	FFPE	1
GSM2403657_8963311099_R02C02	GSE90496	Pleomorphic xanthoastrocytoma	PXA	II	11	female	supratentorial, hemispheric, parietal; right;	not available	FFPE	1
GSM2403654_8963311099_R05C01	GSE90496	Anaplastic pleomorphic xanthoastrocytoma	APXA	III	8	female	not available	not available	FFPE	1
GSM2403751_9003865025_R02C02	GSE90496	CNS embryonal tumour, NOS	CNS_NB	IV	1	female	supratentorial, hemispheric, parietal; left;	not available	FROZEN	10
GSM2403752_9003865025_R06C02	GSE90496	CNS embryonal tumour, NOS	CNS_NB	IV	4	female	supratentorial, hemispheric, temporal, parietal; right;	not available	FROZEN	10
GSM2403661_9003865058_R01C02	GSE90496	Embryonal tumour with multilayered rosettes, C19MC-altered	ETMR_C19MC	IV	3	female	supratentorial;	not available	FFPE	9
GSM2403664_9003865058_R03C01	GSE90496	Embryonal tumour with multilayered rosettes, C19MC-altered	ETMR_C19MC	IV	2	male	supratentorial;	not available	FFPE	9
GSM2403666_9003865058_R03C02	GSE90496	Embryonal tumour with multilayered rosettes, C19MC-altered	ETMR_C19MC	IV	3	male	posterior fossa;	not available	FFPE	9
GSM2403663_9003865058_R04C01	GSE90496	Embryonal tumour with multilayered rosettes, C19MC-altered	ETMR_C19MC	IV	3	female	supratentorial;	not available	FFPE	9
GSM2403662_9003865058_R04C02	GSE90496	Embryonal tumour with multilayered rosettes, C19MC-altered	ETMR_C19MC	IV	3	female	supratentorial;	not available	FFPE	9
GSM2403667_9003865058_R05C02	GSE90496	Embryonal tumour with multilayered rosettes, C19MC-altered	ETMR_C19MC	IV	2	male	supratentorial, hemispheric, frontal;	not available	FFPE	9
GSM2403665_9003865058_R06C01	GSE90496	Embryonal tumour with multilayered rosettes, C19MC-altered	ETMR_C19MC	IV	3	male	posterior fossa;	not available	FFPE	9
GSM2403700_9007217016_R03C01	GSE90496	Medulloblastoma, genetically defined, SHH-activated	MB_SHH	IV	0	female	posterior fossa;	not available	FROZEN	6
GSM2403698_9007217016_R06C02	GSE90496	Medulloblastoma, genetically defined, SHH-activated	MB_SHH	IV	5	female	posterior fossa;	not available	FROZEN	6
GSM2403692_9007217108_R06C01	GSE90496	Medulloblastoma, genetically defined, SHH-activated	MB_SHH	IV	2	female	posterior fossa;	not available	FROZEN	6
GSM2403702_9007217139_R03C01	GSE90496	CNS embryonal tumour, NOS	CNS_NB	IV	3	female	supratentorial, hemispheric, frontal; right;	not available	FROZEN	10
GSM2403703_9007217153_R03C02	GSE90496	Pilocytic astrocytoma	PA	I	16	female	supratentorial, hemispheric, temporal; left;	initial operation	FFPE	1
GSM2403719_9007225017_R01C02	GSE90496	Atypical teratoid/rhabdoid tumour	ATRT	IV	9	male	supratentorial, hemispheric, temporal;	not available	FFPE	12
GSM2403718_9007225017_R03C01	GSE90496	Embryonal tumour with multilayered rosettes, C19MC-altered	ETMR_C19MC	IV	2	male	supratentorial, hemispheric, frontal;	not available	FFPE	9
GSM2403720_9007225017_R04C01	GSE90496	CNS embryonal tumour, NOS	CNS_NB	IV	10	not available	supratentorial, hemispheric, parietal, occipital;	not available	FFPE	11
GSM2403721_9007225026_R04C01	GSE90496	CNS embryonal tumour, NOS	CNS_NB	IV	11	male	supratentorial, hemispheric, temporal, parietal;	not available	FFPE	1
GSM2403701_9007225035_R04C02	GSE90496	CNS embryonal tumour, NOS	CNS_NB	IV	0	female	supratentorial, hemispheric, frontal;	not available	FROZEN	1
GSM2403722_9007225064_R06C01	GSE90496	Subependymal giant cell astrocytoma	SEGA	I	8	female	supratentorial, intraventricular, ventricle II; left;	initial operation	FFPE	1
GSM2403743_9007225091_R05C01	GSE90496	Ganglioglioma	GG	I	16	male	supratentorial, hemispheric, temporal; left;	not available	FFPE	1
GSM2403749_9007225163_R02C02	GSE90496	Diffuse midline glioma, H3 K27M-mutant	DMG_K27	IV	15	male	supratentorial, hemispheric, intraventricular, ventricle II; left;	initial operation	FFPE	7
GSM2403761_9283265032_R03C01	GSE90496	Diffuse midline glioma, H3 K27M-mutant	DMG_K27	IV	13	male	spinal, thoracic, T7;	not available	FROZEN	7
GSM2403762_9283265032_R04C01	GSE90496	Diffuse midline glioma, H3 K27M-mutant	DMG_K27	IV	16	female	posterior fossa;	not available	FROZEN	7
GSM2403763_9283265032_R05C01	GSE90496	Diffuse midline glioma, H3 K27M-mutant	DMG_K27	IV	7	female	posterior fossa;	not available	FROZEN	7
GSM2403764_9283265033_R01C02	GSE90496	CNS embryonal tumour, NOS	CNS_NB	IV	7	male	supratentorial;	not available	FROZEN	11
GSM2403765_9283265033_R06C02	GSE90496	CNS embryonal tumour, NOS	CNS_NB	IV	9	male	not available	not available	FFPE	11
GSM2403757_9283265153_R01C02	GSE90496	Dysembryoplastic neuroepithelial tumour	DNET	I	18	female	supratentorial, hemispheric, temporal; left;	initial operation	FFPE	1
GSM2403754_9283265153_R03C01	GSE90496	Glioblastoma, IDH-wildtype	GBM_IDH_wt	IV	9	male	supratentorial, hemispheric, temporal; left;	not available	FFPE	10
GSM2403756_9283265153_R06C01	GSE90496	Dysembryoplastic neuroepithelial tumour	DNET	I	18	male	supratentorial, hemispheric, temporal; left;	initial operation	FFPE	1
GSM2403780_9296930011_R02C01	GSE90496	CNS embryonal tumour, NOS	CNS_NB	IV	8	female	not available	not available	FROZEN	1
GSM2403771_9296930017_R01C02	GSE90496	Central neurocytoma	CN	II	15	female	supratentorial, intraventricular;	not available	FFPE	1
GSM2403793_9296930047_R04C02	GSE90496	Ependymoma, RELA fusion-positive	EPN_RELA	II or III	1	female	supratentorial;	not available	FFPE	1
GSM2403794_9296930047_R05C02	GSE90496	Ependymoma, RELA fusion-positive	EPN_RELA	II or III	10	male	supratentorial;	not available	FFPE	1
GSM2403795_9296930052_R01C01	GSE90496	Ependymoma, RELA fusion-positive	EPN_RELA	II or III	6	female	supratentorial;	not available	FFPE	1
GSM2403799_9296930052_R01C02	GSE90496	Ependymoma, RELA fusion-positive	EPN_RELA	II or III	3	female	supratentorial;	not available	FFPE	1
GSM2403796_9296930052_R04C01	GSE90496	Ependymoma, RELA fusion-positive	EPN_RELA	II or III	9	female	supratentorial;	not available	FFPE	1
GSM2403797_9296930052_R05C01	GSE90496	Ependymoma, RELA fusion-positive	EPN_RELA	II or III	8	male	supratentorial;	not available	FFPE	1
GSM2403801_9296930066_R02C01	GSE90496	Ependymoma, RELA fusion-positive	EPN_RELA	II or III	2	male	supratentorial;	not available	FFPE	1
GSM2403804_9296930066_R02C02	GSE90496	Ependymoma, RELA fusion-positive	EPN_RELA	II or III	6	female	supratentorial;	not available	FFPE	1
GSM2403802_9296930066_R03C01	GSE90496	Ependymoma, RELA fusion-positive	EPN_RELA	II or III	9	male	supratentorial;	not available	FFPE	1
GSM2403805_9296930066_R03C02	GSE90496	Ependymoma, RELA fusion-positive	EPN_RELA	II or III	3	male	supratentorial;	not available	FFPE	1
GSM2403806_9296930066_R06C02	GSE90496	Ependymoma	EPN	II	0	male	supratentorial;	not available	FFPE	1
GSM2403807_9296930076_R05C01	GSE90496	Ependymoma	EPN	II	10	female	supratentorial;	not available	FFPE	1
GSM2403791_9296930089_R02C02	GSE90496	Ependymoma, RELA fusion-positive	EPN_RELA	II or III	2	female	supratentorial;	not available	FFPE	1
GSM2403811_9296930089_R03C01	GSE90496	Ependymoma, RELA fusion-positive	EPN_RELA	II or III	16	male	supratentorial;	not available	FFPE	1
GSM2403813_9296930089_R06C01	GSE90496	Ependymoma, RELA fusion-positive	EPN_RELA	II or III	6	male	supratentorial;	not available	FFPE	1
GSM2403781_9296930094_R03C01	GSE90496	Anaplastic ependymoma	AEPN	III	6	male	posterior fossa;	not available	FFPE	1
GSM2403782_9296930094_R04C01	GSE90496	Anaplastic ependymoma	AEPN	III	2	male	posterior fossa;	not available	FFPE	1
GSM2403783_9296930094_R05C01	GSE90496	Anaplastic ependymoma	AEPN	III	2	female	posterior fossa;	not available	FFPE	1
GSM2403829_9297949033_R05C01	GSE90496	Medulloblastoma, genetically defined, SHH-activated	MB_SHH	IV	11	female	posterior fossa;	not available	FROZEN	6
GSM2403825_9297949046_R04C02	GSE90496	Anaplastic ependymoma	AEPN	III	1	male	not available	not available	FFPE	1
GSM2403817_9297949078_R01C02	GSE90496	Anaplastic ependymoma	AEPN	III	5	female	posterior fossa;	not available	FFPE	1
GSM2403818_9297949078_R02C02	GSE90496	Anaplastic ependymoma	AEPN	III	5	male	posterior fossa;	not available	FFPE	1
GSM2403819_9297949078_R04C02	GSE90496	Anaplastic ependymoma	AEPN	III	2	male	posterior fossa;	not available	FFPE	1
GSM2403816_9297949078_R05C01	GSE90496	Anaplastic ependymoma	AEPN	III	2	female	posterior fossa;	not available	FFPE	1
GSM2403820_9297949078_R05C02	GSE90496	Anaplastic ependymoma	AEPN	III	1	female	posterior fossa;	not available	FFPE	1
GSM2403821_9297949078_R06C02	GSE90496	Anaplastic ependymoma	AEPN	III	3	female	posterior fossa;	not available	FFPE	1
GSM2403822_9297949098_R02C01	GSE90496	Anaplastic ependymoma	AEPN	III	4	female	posterior fossa;	not available	FFPE	1
GSM2403823_9297949098_R04C01	GSE90496	Anaplastic ependymoma	AEPN	III	5	male	posterior fossa;	not available	FFPE	1
GSM2403815_9297949098_R05C01	GSE90496	Ganglioglioma	GG	I	10	male	supratentorial, hemispheric, temporal;	not available	FFPE	1
GSM2403842_9297949139_R03C02	GSE90496	Dysembryoplastic neuroepithelial tumour	DNET	I	12	male	supratentorial, hemispheric, frontal, parietal; right;	initial operation	FFPE	1
GSM2403843_9297949139_R04C02	GSE90496	Anaplastic ependymoma	AEPN	III	7	male	not available	not available	FFPE	1
GSM2403894_9297949146_R04C02	GSE90496	CNS embryonal tumour, NOS	CNS_NB	IV	11	female	supratentorial;	not available	FROZEN	11
GSM2403895_9297949146_R05C02	GSE90496	CNS embryonal tumour, NOS	CNS_NB	IV	7	female	supratentorial;	not available	FROZEN	11
GSM2403896_9297949146_R06C02	GSE90496	Glioblastoma, IDH-wildtype	GBM_IDH_wt	IV	3	male	posterior fossa, brain stem;	not available	FROZEN	14
GSM2403838_9305216168_R01C01	GSE90496	Medulloblastoma, genetically defined, SHH-activated	MB_SHH	IV	5	female	not available	not available	FROZEN	6
GSM2403901_9305216209_R03C01	GSE90496	Schwannoma	SCHW	I	18	female	peripheral nerve, cranial nerve, V;	initial operation	FFPE	1
GSM2403856_9305651003_R02C01	GSE90496	Ependymoma, RELA fusion-positive	EPN_RELA	II or III	1	male	supratentorial;	not available	FFPE	1
GSM2403882_9305651003_R02C02	GSE90496	Ependymoma	EPN	II	7	female	posterior fossa;	not available	FFPE	1
GSM2403859_9305651003_R03C01	GSE90496	Anaplastic ependymoma	AEPN	III	11	male	posterior fossa;	not available	FFPE	1
GSM2403883_9305651003_R03C02	GSE90496	Anaplastic ependymoma	AEPN	III	4	male	posterior fossa;	not available	FFPE	1
GSM2403867_9305651003_R04C01	GSE90496	Ependymoma	EPN	II	16	male	posterior fossa;	not available	FFPE	1
GSM2403870_9305651003_R05C01	GSE90496	Ependymoma	EPN	II	3	male	posterior fossa;	not available	FFPE	1
GSM2403887_9305651003_R05C02	GSE90496	Ependymoma	EPN	II	15	female	posterior fossa;	not available	FFPE	1
GSM2403874_9305651003_R06C01	GSE90496	Anaplastic ependymoma	AEPN	III	1	male	posterior fossa;	not available	FFPE	1
GSM2403853_9305651003_R06C02	GSE90496	Ependymoma, RELA fusion-positive	EPN_RELA	II or III	6	female	supratentorial;	not available	FFPE	1
GSM2403864_9305651005_R01C01	GSE90496	Ependymoma	EPN	II	5	female	posterior fossa;	not available	FFPE	1
GSM2403884_9305651005_R01C02	GSE90496	Anaplastic ependymoma	AEPN	III	5	female	posterior fossa;	not available	FFPE	1
GSM2403888_9305651005_R02C02	GSE90496	Anaplastic ependymoma	AEPN	III	4	female	posterior fossa;	not available	FFPE	1
GSM2403871_9305651005_R03C01	GSE90496	Anaplastic ependymoma	AEPN	III	3	female	posterior fossa;	not available	FFPE	1
GSM2403875_9305651005_R04C01	GSE90496	Ependymoma	EPN	II	2	male	posterior fossa;	not available	FFPE	1
GSM2403857_9305651005_R04C02	GSE90496	Anaplastic ependymoma	AEPN	III	2	male	posterior fossa;	not available	FFPE	1
GSM2403860_9305651005_R05C02	GSE90496	Anaplastic ependymoma	AEPN	III	3	female	posterior fossa;	not available	FFPE	1
GSM2403865_9305651005_R06C02	GSE90496	Anaplastic ependymoma	AEPN	III	4	male	posterior fossa;	not available	FFPE	1
GSM2403868_9305651013_R01C01	GSE90496	Ependymoma, RELA fusion-positive	EPN_RELA	II or III	13	male	supratentorial;	not available	FFPE	1
GSM2403861_9305651013_R01C02	GSE90496	Ependymoma	EPN	II	10	male	posterior fossa;	not available	FFPE	1
GSM2403872_9305651013_R02C01	GSE90496	Ependymoma	EPN	II	3	male	posterior fossa;	not available	FFPE	1
GSM2403876_9305651013_R03C01	GSE90496	Anaplastic ependymoma	AEPN	III	3	male	posterior fossa;	not available	FFPE	1
GSM2403879_9305651013_R04C01	GSE90496	Anaplastic ependymoma	AEPN	III	2	male	posterior fossa;	not available	FFPE	1
GSM2403855_9305651013_R06C01	GSE90496	Anaplastic ependymoma	AEPN	III	2	male	posterior fossa;	not available	FFPE	1
GSM2403880_9305651013_R06C02	GSE90496	Anaplastic ependymoma	AEPN	III	2	male	posterior fossa;	not available	FFPE	1
GSM2403873_9305651016_R01C02	GSE90496	Ependymoma	EPN	II	4	male	posterior fossa;	not available	FFPE	1
GSM2403877_9305651016_R02C02	GSE90496	Anaplastic ependymoma	AEPN	III	4	female	posterior fossa;	not available	FFPE	1
GSM2403881_9305651016_R03C02	GSE90496	Ependymoma	EPN	II	3	male	posterior fossa;	not available	FFPE	1
GSM2403858_9305651016_R04C01	GSE90496	Anaplastic ependymoma	AEPN	III	1	female	supratentorial;	not available	FFPE	1
GSM2403862_9305651016_R05C01	GSE90496	Anaplastic ependymoma	AEPN	III	5	male	posterior fossa;	not available	FFPE	1
GSM2403866_9305651016_R06C01	GSE90496	Anaplastic ependymoma	AEPN	III	7	female	posterior fossa;	not available	FFPE	1
GSM2403889_9305651016_R06C02	GSE90496	Anaplastic ependymoma	AEPN	III	1	male	posterior fossa;	not available	FFPE	1
GSM2403885_9305651027_R02C02	GSE90496	Anaplastic ependymoma	AEPN	III	4	female	posterior fossa;	not available	FFPE	1
GSM2403863_9305651027_R03C01	GSE90496	Anaplastic ependymoma	AEPN	III	2	female	supratentorial;	not available	FFPE	1
GSM2403886_9305651027_R03C02	GSE90496	Anaplastic ependymoma	AEPN	III	1	male	posterior fossa;	not available	FFPE	1
GSM2403890_9305651027_R04C02	GSE90496	Ependymoma	EPN	II	3	male	posterior fossa;	not available	FFPE	1
GSM2403869_9305651027_R05C01	GSE90496	Ependymoma, RELA fusion-positive	EPN_RELA	II or III	5	male	supratentorial;	not available	FFPE	1
GSM2403878_9305651027_R06C01	GSE90496	Anaplastic ependymoma	AEPN	III	4	male	posterior fossa;	not available	FFPE	1
GSM2403845_9305651037_R02C01	GSE90496	Medulloblastoma, genetically defined, group 4	MB_G4	IV	14	male	supratentorial, sellar region, suprasellar; posterior fossa, cerebellum;	initial operation	FFPE	4
GSM2403930_9305651046_R04C01	GSE90496	Papillary tumour of the pineal region	PTPR	II or III	18	female	supratentorial, diencephalic, pineal region;	not available	FFPE	13
GSM2403929_9305651046_R05C01	GSE90496	Papillary tumour of the pineal region	PTPR	II or III	10	female	supratentorial, diencephalic, pineal region;	not available	FFPE	13
GSM2403941_9305651053_R02C02	GSE90496	Embryonal tumour with multilayered rosettes, C19MC-altered	ETMR_C19MC	IV	2	male	supratentorial, hemispheric, frontal, parietal;	not available	FFPE	9
GSM2403942_9305651053_R05C02	GSE90496	Embryonal tumour with multilayered rosettes, C19MC-altered	ETMR_C19MC	IV	3	male	supratentorial, hemispheric, frontal, temporal; left;	not available	FFPE	9
GSM2403937_9305651053_R06C02	GSE90496	Schwannoma	SCHW	I	16	male	posterior fossa, cerebello-pontine angle; peripheral nerve, cranial nerve;	initial operation	FFPE	1
GSM2403964_9305651055_R02C02	GSE90496	Medulloblastoma, genetically defined, group 3	MB_G3	IV	5	female	not available	not available	FFPE	2
GSM2403953_9305651055_R05C02	GSE90496	Schwannoma	SCHW	I	17	female	posterior fossa, cerebello-pontine angle; peripheral nerve, cranial nerve, VIII; left;	initial operation	FFPE	1
GSM2403961_9305651060_R01C02	GSE90496	Schwannoma	SCHW	I	14	male	posterior fossa, cerebello-pontine angle; peripheral nerve, cranial nerve, VIII; right;	initial operation	FFPE	1
GSM2403962_9305651060_R02C02	GSE90496	Schwannoma	SCHW	I	12	male	posterior fossa, cerebello-pontine angle; peripheral nerve, cranial nerve, VIII;	initial operation	FFPE	1
GSM2403958_9305651060_R04C01	GSE90496	Schwannoma	SCHW	I	17	male	spinal, cervical, C5, C6, C7, thoracic, T1;	initial operation	FFPE	1
GSM2403959_9305651060_R05C01	GSE90496	Schwannoma	SCHW	I	15	female	posterior fossa, cerebello-pontine angle; peripheral nerve, cranial nerve, VIII; left; right;	initial operation	FFPE	1
GSM2403960_9305651060_R06C01	GSE90496	Schwannoma	SCHW	I	18	male	peripheral nerve, spinal root, thoracic;	initial operation	FFPE	1
GSM2403998_9305651095_R01C02	GSE90496	Pleomorphic xanthoastrocytoma	PXA	II	17	female	supratentorial, hemispheric, frontal, parietal; left;	not available	FFPE	1
GSM2403999_9305651095_R02C02	GSE90496	Dysembryoplastic neuroepithelial tumour	DNET	I	13	female	not available	not available	FFPE	1
GSM2404000_9305651095_R05C02	GSE90496	Pilocytic astrocytoma	PA	I	14	female	posterior fossa, brain stem, cerebellum;	not available	FFPE	1
GSM2404001_9305651095_R06C02	GSE90496	Adamantinomatous craniopharyngioma	CPH_ADM	I	9	female	supratentorial, sellar region;	not available	FFPE	1
GSM2404002_9305651146_R02C01	GSE90496	Medulloblastoma, genetically defined, SHH-activated	MB_SHH	IV	3	female	posterior fossa, cerebellum; left;	not available	FFPE	6
GSM2404019_9340996003_R04C02	GSE90496	Choroid plexus papilloma	CPP	I	8	male	supratentorial, hemispheric, temporal; right;	initial operation	FFPE	13
GSM2404021_9340996003_R06C02	GSE90496	Medulloblastoma, genetically defined, group 3	MB_G3	IV	5	male	posterior fossa;	initial operation	FFPE	2
GSM2404022_9340996008_R01C01	GSE90496	Medulloblastoma, genetically defined, group 4	MB_G4	IV	7	male	posterior fossa, cerebellum;	not available	FFPE	4
GSM2404011_9340996008_R04C01	GSE90496	Papillary tumour of the pineal region	PTPR	II or III	12	female	supratentorial, diencephalic, pineal region;	not available	FFPE	13
GSM2404035_9340996050_R04C02	GSE90496	Ependymoma, RELA fusion-positive	EPN_RELA	II or III	2	male	supratentorial;	not available	FFPE	1
GSM2404034_9340996058_R03C01	GSE90496	Melanocytoma	MELCYT	not available	15	male	supratentorial; posterior fossa;	initial operation	FFPE	1
GSM2404049_9373550018_R01C02	GSE90496	Ependymoma, RELA fusion-positive	EPN_RELA	II or III	7	male	supratentorial;	not available	FFPE	1
GSM2404050_9373550028_R05C01	GSE90496	Anaplastic ependymoma	AEPN	III	0	female	supratentorial;	not available	FFPE	1
GSM2404051_9373550034_R05C02	GSE90496	Ependymoma, RELA fusion-positive	EPN_RELA	II or III	0	male	supratentorial;	not available	FFPE	1
GSM2404052_9373550035_R06C01	GSE90496	Ependymoma, RELA fusion-positive	EPN_RELA	II or III	2	male	supratentorial;	not available	FFPE	1
GSM2404046_9373550131_R02C02	GSE90496	Atypical teratoid/rhabdoid tumour	ATRT	IV	2	male	posterior fossa, ventricle IV;	not available	FFPE	12
GSM2404047_9373550131_R05C02	GSE90496	Pilocytic astrocytoma	PA	I	3	female	supratentorial, diencephalic, optic tract; peripheral nerve, cranial nerve, II;	not available	FFPE	1
GSM2404048_9373550131_R06C02	GSE90496	Anaplastic ependymoma	AEPN	III	0	female	supratentorial, hemispheric, parietal;	not available	FFPE	1
GSM2404036_9373550164_R05C01	GSE90496	Pilomyxoid astrocytoma	PMA	not available	2	male	supratentorial, diencephalic;	not available	FFPE	1
GSM2404063_9373551020_R05C01	GSE90496	Anaplastic ependymoma	AEPN	III	3	female	supratentorial;	not available	FFPE	1
GSM2404060_9373551039_R02C01	GSE90496	CNS embryonal tumour, NOS	CNS_NB	IV	12	male	supratentorial, hemispheric, temporal; left;	not available	FFPE	11
GSM2404069_9373551108_R02C02	GSE90496	Embryonal tumour with multilayered rosettes, C19MC-altered	ETMR_C19MC	IV	3	male	supratentorial;	not available	FFPE	9
GSM2404070_9373551108_R03C02	GSE90496	Embryonal tumour with multilayered rosettes, C19MC-altered	ETMR_C19MC	IV	2	female	posterior fossa;	not available	FFPE	9
GSM2404071_9373551108_R04C02	GSE90496	Embryonal tumour with multilayered rosettes, C19MC-altered	ETMR_C19MC	IV	3	female	supratentorial;	not available	FFPE	9
GSM2404072_9373551108_R06C02	GSE90496	Anaplastic ependymoma	AEPN	III	2	female	posterior fossa;	not available	FFPE	1
GSM2404093_9374342010_R01C01	GSE90496	Ependymoma, RELA fusion-positive	EPN_RELA	II or III	7	male	supratentorial, hemispheric, parietal, occipital; right;	initial operation	FFPE	1
GSM2404095_9374342010_R04C02	GSE90496	Medulloblastoma, genetically defined, WNT-activated	MB_WNT	IV	6	female	posterior fossa, cerebellum, hemispheric (cerebellum); right;	not available	FFPE	3
GSM2404096_9374342010_R05C02	GSE90496	Medulloblastoma, genetically defined, SHH-activated	MB_SHH	IV	1	female	posterior fossa, cerebellum;	initial operation	FFPE	6
GSM2404192_9376538153_R01C02	GSE90496	Choroid plexus carcinoma	CPC	III	2	male	supratentorial, intraventricular, ventricle II;	initial operation	FFPE	13
GSM2404193_9376538153_R02C02	GSE90496	Atypical choroid plexus papilloma	ACPP	II	9	female	posterior fossa, ventricle IV;	not available	FFPE	13
GSM2404190_9376538153_R04C01	GSE90496	Pilocytic astrocytoma	PA	I	2	male	supratentorial, hemispheric, frontal, parietal;	not available	FFPE	1
GSM2404191_9376538153_R06C01	GSE90496	Choroid plexus carcinoma	CPC	III	4	male	supratentorial, intraventricular, ventricle II;	initial operation	FFPE	13
GSM2404097_9376538156_R01C02	GSE90496	Atypical teratoid/rhabdoid tumour	ATRT	IV	2	male	posterior fossa;	not available	FROZEN	12
GSM2404098_9376538156_R02C01	GSE90496	Atypical teratoid/rhabdoid tumour	ATRT	IV	0	female	posterior fossa;	not available	FROZEN	12
GSM2404099_9376538156_R03C01	GSE90496	Atypical teratoid/rhabdoid tumour	ATRT	IV	2	female	posterior fossa;	not available	FROZEN	12
GSM2404100_9376538156_R03C02	GSE90496	Atypical teratoid/rhabdoid tumour	ATRT	IV	3	male	posterior fossa;	not available	FROZEN	12
GSM2404198_9376561024_R01C01	GSE90496	Ewing sarcoma / peripheral primitive neuroectodermal tumour	EWS	not available	16	male	mesenchyme, cranium;	not available	FFPE	15
GSM2404203_9376561024_R02C02	GSE90496	Choroid plexus carcinoma	CPC	III	1	male	supratentorial, hemispheric;	initial operation	FFPE	13
GSM2404201_9376561024_R06C01	GSE90496	Pituitary adenoma densely granulated GH/STH producing	PITAD_STH	not available	18	male	supratentorial, sellar region;	initial operation	FFPE	1
GSM2404112_9379082039_R02C02	GSE90496	Embryonal tumour with multilayered rosettes, C19MC-altered	ETMR_C19MC	IV	2	female	supratentorial, hemispheric; right;	not available	FFPE	9
GSM2404110_9379082039_R05C01	GSE90496	Paraganglioma	PGG	I	18	male	spinal, lumbar, L3;	initial operation	FFPE	1
GSM2404111_9379082039_R06C01	GSE90496	Pilocytic astrocytoma	PA	I	13	female	posterior fossa, cerebellum; left;	initial operation	FFPE	1
GSM2404207_9379082092_R02C02	GSE90496	Anaplastic ependymoma	AEPN	III	4	female	posterior fossa, brain stem;	recurrence	FFPE	1
GSM2404271_9379086089_R02C01	GSE90496	Medulloblastoma, genetically defined, SHH-activated	MB_SHH	IV	7	male	not available	not available	FROZEN	6
GSM2404269_9379086089_R05C02	GSE90496	Medulloblastoma, genetically defined, SHH-activated	MB_SHH	IV	3	male	not available	not available	FROZEN	6
GSM2404268_9379086089_R06C01	GSE90496	Medulloblastoma, genetically defined, SHH-activated	MB_SHH	IV	10	not available	not available	not available	FROZEN	6
GSM2404115_9379086117_R03C02	GSE90496	Embryonal tumour with multilayered rosettes, C19MC-altered	ETMR_C19MC	IV	3	male	posterior fossa;	not available	FROZEN	9
GSM2404285_9379086120_R01C01	GSE90496	Melanotic schwannoma	SCHW_MEL	not available	11	female	not available	not available	FROZEN	1
GSM2404127_9379086124_R01C02	GSE90496	Atypical teratoid/rhabdoid tumour	ATRT	IV	1	female	posterior fossa;	not available	FROZEN	12
GSM2404128_9379086124_R02C02	GSE90496	Atypical teratoid/rhabdoid tumour	ATRT	IV	9	female	supratentorial;	not available	FROZEN	12
GSM2404129_9379086124_R05C02	GSE90496	CNS embryonal tumour, NOS	CNS_NB	IV	10	male	supratentorial, hemispheric, temporal, parietal;	not available	FROZEN	11
GSM2404130_9379086129_R01C01	GSE90496	CNS embryonal tumour, NOS	CNS_NB	IV	6	male	supratentorial, hemispheric, temporal, parietal; right;	not available	FROZEN	11
GSM2404126_9379086129_R01C02	GSE90496	Atypical teratoid/rhabdoid tumour	ATRT	IV	1	female	supratentorial;	not available	FROZEN	12
GSM2404125_9379086129_R06C01	GSE90496	Atypical teratoid/rhabdoid tumour	ATRT	IV	1	male	supratentorial;	not available	FROZEN	12
GSM2404310_9403904071_R03C02	GSE90496	Anaplastic ependymoma	AEPN	III	4	female	posterior fossa;	not available	FROZEN	1
GSM2404312_9403904109_R03C02	GSE90496	Ependymoma	EPN	II	2	male	posterior fossa;	not available	FROZEN	1
GSM2404316_9403904109_R05C02	GSE90496	Anaplastic ependymoma	AEPN	III	2	male	posterior fossa;	not available	FROZEN	1
GSM2404313_9403904111_R01C02	GSE90496	Ependymoma	EPN	II	1	male	posterior fossa;	not available	FROZEN	1
GSM2404311_9403904111_R04C02	GSE90496	Ependymoma	EPN	II	3	male	posterior fossa;	not available	FROZEN	1
GSM2404309_9403904111_R06C02	GSE90496	Anaplastic ependymoma	AEPN	III	7	male	posterior fossa;	not available	FROZEN	1
GSM2404314_9403904125_R02C01	GSE90496	Anaplastic ependymoma	AEPN	III	3	male	posterior fossa;	not available	FROZEN	1
GSM2404308_9403904125_R04C01	GSE90496	Ependymoma	EPN	II	4	female	posterior fossa;	not available	FROZEN	1
GSM2404255_9406921039_R04C01	GSE90496	Anaplastic ependymoma	AEPN	III	3	male	posterior fossa, ventricle IV;	not available	FFPE	1
GSM2404131_9406921073_R04C01	GSE90496	Glioblastoma, IDH-wildtype	GBM_IDH_wt	IV	0	male	supratentorial, hemispheric, temporal;	not available	FFPE	14
GSM2404132_9406921073_R06C01	GSE90496	Glioblastoma, IDH-wildtype	GBM_IDH_wt	IV	18	male	supratentorial, hemispheric, frontal;	not available	FFPE	14
GSM2404263_9406921148_R05C02	GSE90496	Melanotic schwannoma	SCHW_MEL	not available	18	female	peripheral nerve, dermal, neck;	not available	FFPE	1
GSM2404137_9406922158_R06C01	GSE90496	Glioblastoma, IDH-wildtype	GBM_IDH_wt	IV	16	female	supratentorial, hemispheric, temporal;	not available	FFPE	14
GSM2404165_9407201021_R01C02	GSE90496	Atypical teratoid/rhabdoid tumour	ATRT	IV	1	female	posterior fossa;	not available	FFPE	12
GSM2404156_9407201021_R02C01	GSE90496	Atypical teratoid/rhabdoid tumour	ATRT	IV	0	male	supratentorial;	not available	FFPE	12
GSM2404151_9407201021_R02C02	GSE90496	Atypical teratoid/rhabdoid tumour	ATRT	IV	1	male	posterior fossa;	not available	FFPE	12
GSM2404164_9407201021_R03C01	GSE90496	Atypical teratoid/rhabdoid tumour	ATRT	IV	0	male	posterior fossa;	not available	FFPE	12
GSM2404158_9407201021_R04C02	GSE90496	Atypical teratoid/rhabdoid tumour	ATRT	IV	0	male	supratentorial;	not available	FFPE	12
GSM2404167_9407201021_R05C01	GSE90496	Atypical teratoid/rhabdoid tumour	ATRT	IV	1	male	supratentorial;	not available	FFPE	12
GSM2404166_9407201021_R05C02	GSE90496	Atypical teratoid/rhabdoid tumour	ATRT	IV	9	male	supratentorial;	not available	FFPE	12
GSM2404157_9407201021_R06C01	GSE90496	Atypical teratoid/rhabdoid tumour	ATRT	IV	1	female	posterior fossa;	not available	FFPE	12
GSM2404159_9407201022_R01C01	GSE90496	Atypical teratoid/rhabdoid tumour	ATRT	IV	0	female	supratentorial;	not available	FFPE	12
GSM2404154_9407201022_R01C02	GSE90496	Atypical teratoid/rhabdoid tumour	ATRT	IV	0	female	supratentorial;	not available	FFPE	12
GSM2404168_9407201022_R02C01	GSE90496	Atypical teratoid/rhabdoid tumour	ATRT	IV	3	female	supratentorial;	not available	FFPE	12
GSM2404161_9407201022_R02C02	GSE90496	Atypical teratoid/rhabdoid tumour	ATRT	IV	0	male	posterior fossa;	not available	FFPE	12
GSM2404152_9407201022_R03C01	GSE90496	Atypical teratoid/rhabdoid tumour	ATRT	IV	2	male	supratentorial;	not available	FFPE	12
GSM2404149_9407201022_R03C02	GSE90496	Atypical teratoid/rhabdoid tumour	ATRT	IV	0	male	supratentorial;	not available	FFPE	12
GSM2404153_9407201022_R04C01	GSE90496	Atypical teratoid/rhabdoid tumour	ATRT	IV	2	female	supratentorial;	not available	FFPE	12
GSM2404155_9407201022_R04C02	GSE90496	Atypical teratoid/rhabdoid tumour	ATRT	IV	1	female	supratentorial;	not available	FFPE	12
GSM2404160_9407201022_R05C01	GSE90496	Atypical teratoid/rhabdoid tumour	ATRT	IV	0	female	posterior fossa;	not available	FFPE	12
GSM2404162_9407201022_R05C02	GSE90496	Atypical teratoid/rhabdoid tumour	ATRT	IV	2	male	supratentorial;	not available	FFPE	12
GSM2404148_9407201022_R06C01	GSE90496	Atypical teratoid/rhabdoid tumour	ATRT	IV	5	male	supratentorial;	not available	FFPE	12
GSM2404150_9407201022_R06C02	GSE90496	Atypical teratoid/rhabdoid tumour	ATRT	IV	8	male	supratentorial;	not available	FFPE	12
GSM2404163_9407201025_R01C01	GSE90496	Atypical teratoid/rhabdoid tumour	ATRT	IV	0	male	supratentorial;	not available	FFPE	12
GSM2404299_9407201029_R01C02	GSE90496	Dysembryoplastic neuroepithelial tumour	DNET	I	10	male	supratentorial, hemispheric, temporal, occipital; left;	initial operation	FFPE	1
GSM2404300_9407201029_R06C02	GSE90496	Medulloblastoma, genetically defined, group 3	MB_G3	IV	4	male	posterior fossa, cerebellum;	initial operation	FFPE	2
GSM2404301_9407201030_R03C01	GSE90496	Medulloblastoma, genetically defined, group 3	MB_G3	IV	8	female	posterior fossa, ventricle IV;	initial operation	FFPE	2
GSM2404305_9407201030_R05C02	GSE90496	Subependymal giant cell astrocytoma	SEGA	I	5	male	not available	initial operation	FFPE	1
GSM2404306_9407201030_R06C02	GSE90496	Desmoplastic infantile astrocytoma and ganglioglioma	DIA/DIG	I	1	female	supratentorial, hemispheric, parietal; left;	not available	FFPE	1
GSM2404170_9407201032_R06C02	GSE90496	Adamantinomatous craniopharyngioma	CPH_ADM	I	16	female	supratentorial, sellar region, suprasellar;	not available	FFPE	1
GSM2404177_9407201033_R01C01	GSE90496	Adamantinomatous craniopharyngioma	CPH_ADM	I	3	male	supratentorial, sellar region, suprasellar;	not available	FFPE	1
GSM2404171_9407201033_R02C01	GSE90496	Adamantinomatous craniopharyngioma	CPH_ADM	I	9	female	supratentorial, sellar region, suprasellar;	not available	FFPE	1
GSM2404174_9407201033_R04C01	GSE90496	Adamantinomatous craniopharyngioma	CPH_ADM	I	9	female	supratentorial, sellar region, suprasellar;	not available	FFPE	1
GSM2404176_9407201033_R05C01	GSE90496	Adamantinomatous craniopharyngioma	CPH_ADM	I	15	female	supratentorial, sellar region, suprasellar;	not available	FFPE	1
GSM2404169_9407201033_R06C01	GSE90496	Adamantinomatous craniopharyngioma	CPH_ADM	I	11	male	supratentorial, sellar region, suprasellar;	not available	FFPE	1
GSM2404367_9407210090_R02C02	GSE90496	Desmoplastic infantile astrocytoma and ganglioglioma	DIA/DIG	I	2	male	supratentorial;	not available	FFPE	1
GSM2405409_9407210157_R03C01	GSE90496	CNS embryonal tumour, NOS	CNS_NB	IV	12	female	supratentorial, hemispheric, frontal, parietal;	not available	FFPE	11
GSM2404439_9420867051_R02C02	GSE90496	Pilocytic astrocytoma	PA	I	11	male	posterior fossa, cerebellum;	initial operation	FFPE	1
GSM2404448_9420867087_R04C01	GSE90496	Glioblastoma, IDH-wildtype	GBM_IDH_wt	IV	12	female	supratentorial, hemispheric, temporal; right;	not available	FFPE	1
GSM2404457_9420867122_R02C02	GSE90496	Diffuse midline glioma, H3 K27M-mutant	DMG_K27	IV	8	female	not available	not available	FFPE	7
GSM2404459_9420867122_R05C02	GSE90496	Pineoblastoma	PB	IV	16	female	supratentorial, diencephalic, pineal region;	not available	FFPE	5
GSM2404460_9420867122_R06C02	GSE90496	Pineoblastoma	PB	IV	17	female	supratentorial, diencephalic, pineal region;	not available	FFPE	5
GSM2404463_9420867124_R04C02	GSE90496	Ependymoma	EPN	II	11	female	spinal;	not available	FROZEN	1
GSM2404464_9420867124_R06C02	GSE90496	Anaplastic ependymoma	AEPN	III	1	female	posterior fossa;	not available	FROZEN	1
GSM2404461_9420867125_R04C01	GSE90496	Ependymoma	EPN	II	3	male	posterior fossa;	not available	FROZEN	1
GSM2404325_9422492026_R04C02	GSE90496	Ganglioglioma	GG	I	10	male	supratentorial, hemispheric, temporal;	not available	FFPE	1
GSM2404330_9422492026_R06C02	GSE90496	Dysembryoplastic neuroepithelial tumour	DNET	I	11	female	supratentorial, hemispheric, frontal;	not available	FFPE	1
GSM2404326_9422492035_R01C01	GSE90496	Dysembryoplastic neuroepithelial tumour	DNET	I	16	female	supratentorial, hemispheric, temporal;	not available	FFPE	1
GSM2404322_9422492035_R05C01	GSE90496	Ganglioglioma	GG	I	17	male	supratentorial, hemispheric, temporal;	not available	FFPE	1
GSM2404333_9422492035_R06C01	GSE90496	Dysembryoplastic neuroepithelial tumour	DNET	I	11	male	supratentorial, hemispheric, temporal;	not available	FFPE	1
GSM2404318_9422492074_R01C02	GSE90496	Dysembryoplastic neuroepithelial tumour	DNET	I	18	male	supratentorial, hemispheric, frontal;	not available	FFPE	1
GSM2404332_9422492074_R05C02	GSE90496	Ganglioglioma	GG	I	8	male	supratentorial, hemispheric, parietal;	not available	FFPE	1
GSM2404335_9422492075_R01C01	GSE90496	Dysembryoplastic neuroepithelial tumour	DNET	I	18	female	supratentorial, hemispheric, temporal;	not available	FFPE	1
GSM2404327_9422492075_R04C01	GSE90496	Ganglioglioma	GG	I	11	female	supratentorial, hemispheric, temporal;	not available	FFPE	1
GSM2404390_9422493133_R06C02	GSE90496	Anaplastic ependymoma	AEPN	III	5	male	posterior fossa;	not available	FROZEN	1
GSM2404377_9422493151_R02C02	GSE90496	Pilocytic astrocytoma	PA	I	4	male	posterior fossa, cerebellum, vermis;	initial operation	FFPE	1
GSM2404404_9426020061_R01C01	GSE90496	Ependymoma, RELA fusion-positive	EPN_RELA	II or III	5	female	supratentorial;	not available	FROZEN	1
GSM2404400_9426020061_R01C02	GSE90496	Ependymoma, RELA fusion-positive	EPN_RELA	II or III	5	female	supratentorial;	not available	FROZEN	1
GSM2404387_9426020061_R02C01	GSE90496	Ependymoma	EPN	II	15	female	supratentorial;	not available	FROZEN	1
GSM2404389_9426020064_R01C01	GSE90496	Anaplastic ependymoma	AEPN	III	5	male	posterior fossa;	not available	FROZEN	1
GSM2404397_9426020064_R03C02	GSE90496	Anaplastic ependymoma	AEPN	III	2	male	posterior fossa;	not available	FROZEN	1
GSM2404394_9426020064_R06C01	GSE90496	Ependymoma	EPN	II	5	male	posterior fossa;	not available	FROZEN	1
GSM2404398_9426020064_R06C02	GSE90496	Anaplastic ependymoma	AEPN	III	1	male	posterior fossa;	not available	FROZEN	1
GSM2404399_9426020065_R01C01	GSE90496	Ependymoma	EPN	II	12	male	posterior fossa;	not available	FROZEN	1
GSM2404401_9426020065_R02C01	GSE90496	Anaplastic ependymoma	AEPN	III	3	male	posterior fossa;	not available	FROZEN	1
GSM2404402_9426020065_R03C01	GSE90496	Anaplastic ependymoma	AEPN	III	17	female	posterior fossa;	not available	FROZEN	1
GSM2404403_9426020065_R04C01	GSE90496	Anaplastic ependymoma	AEPN	III	2	male	posterior fossa;	not available	FROZEN	1
GSM2404431_9426021175_R06C01	GSE90496	Ependymoma, RELA fusion-positive	EPN_RELA	II or III	6	female	supratentorial, hemispheric; left;	recurrence	FFPE	1
GSM2404476_9444374133_R02C02	GSE90496	Pilocytic astrocytoma	PA	I	4	female	supratentorial, hemispheric, temporal; left;	initial operation	FFPE	1
GSM2404477_9444374133_R05C02	GSE90496	Ganglioglioma	GG	I	10	male	supratentorial, hemispheric, temporal; left;	initial operation	FFPE	1
GSM2404478_9444374133_R06C02	GSE90496	Pituitary adenoma prolactin producing	PITAD_PRL	not available	12	male	supratentorial, sellar region;	initial operation	FFPE	1
GSM2404480_9444374134_R02C01	GSE90496	Glioblastoma, IDH-wildtype	GBM_IDH_wt	IV	10	male	supratentorial, hemispheric, temporal; right;	initial operation	FFPE	14
GSM2404483_9444374134_R02C02	GSE90496	Atypical teratoid/rhabdoid tumour	ATRT	IV	1	female	posterior fossa, brain stem, cerebellum; left;	initial operation	FFPE	12
GSM2404482_9444374134_R04C01	GSE90496	Dysembryoplastic neuroepithelial tumour	DNET	I	6	male	supratentorial, hemispheric, frontal; left;	initial operation	FFPE	1
GSM2404484_9444374134_R05C02	GSE90496	Atypical choroid plexus papilloma	ACPP	II	0	female	supratentorial, intraventricular, ventricle III;	initial operation	FFPE	13
GSM2404520_9444374157_R04C02	GSE90496	Medulloblastoma, genetically defined, SHH-activated	MB_SHH	IV	1	female	not available	not available	FFPE	6
GSM2404521_9444375114_R02C01	GSE90496	Angiocentric glioma	AG	I	5	male	supratentorial, hemispheric, frontal; left;	not available	FFPE	1
GSM2404524_9444375114_R03C02	GSE90496	Ependymoma	EPN	II	4	male	posterior fossa, brain stem, ventricle IV;	initial operation	FFPE	1
GSM2404525_9444375114_R06C02	GSE90496	Dysembryoplastic neuroepithelial tumour	DNET	I	10	male	supratentorial, hemispheric, frontal;	initial operation	FFPE	1
GSM2404526_9444375150_R03C01	GSE90496	Medulloblastoma, genetically defined, group 4	MB_G4	IV	13	male	posterior fossa;	initial operation	FFPE	4
GSM2404697_9513149129_R06C02	GSE90496	Diffuse midline glioma, H3 K27M-mutant	DMG_K27	IV	8	male	supratentorial, diencephalic, thalamic, intraventricular, ventricle II;	not available	FFPE	7
GSM2404785_9533774018_R01C02	GSE90496	Medulloblastoma, genetically defined, group 4	MB_G4	IV	3	male	posterior fossa, cerebellum;	initial operation	FFPE	4
GSM2404786_9533774018_R03C02	GSE90496	Pilocytic astrocytoma	PA	I	6	female	posterior fossa, cerebellum;	initial operation	FFPE	1
GSM2404787_9533774018_R04C02	GSE90496	Anaplastic pleomorphic xanthoastrocytoma	APXA	III	12	female	supratentorial, hemispheric, frontal; mesenchyme, cranium; right;	initial operation	FFPE	1
GSM2404788_9533774018_R05C02	GSE90496	Diffuse midline glioma, H3 K27M-mutant	DMG_K27	IV	11	female	posterior fossa;	initial operation	FFPE	7
GSM2404821_9533774024_R01C02	GSE90496	Ewing sarcoma / peripheral primitive neuroectodermal tumour	EWS	not available	15	female	mesenchyme, thorax;	metastasis	FFPE	15
GSM2404822_9533774024_R03C02	GSE90496	Medulloblastoma, genetically defined, group 3	MB_G3	IV	6	male	posterior fossa;	not available	FFPE	2
GSM2404824_9533774024_R06C02	GSE90496	Diffuse midline glioma, H3 K27M-mutant	DMG_K27	IV	9	male	spinal, intramedullary;	initial operation	FFPE	7
GSM2404825_9533774033_R01C01	GSE90496	Diffuse midline glioma, H3 K27M-mutant	DMG_K27	IV	7	male	supratentorial, diencephalic, thalamic;	initial operation	FFPE	7
GSM2404826_9533774033_R02C01	GSE90496	Medulloblastoma, genetically defined, group 3	MB_G3	IV	3	male	posterior fossa, ventricle IV;	initial operation	FFPE	2
GSM2404831_9533774041_R04C01	GSE90496	Pilocytic astrocytoma	PA	I	13	male	supratentorial, intraventricular, ventricle III;	initial operation	FFPE	1
GSM2404812_9533774041_R04C02	GSE90496	Diffuse midline glioma, H3 K27M-mutant	DMG_K27	IV	15	female	spinal, intramedullary, thoracic, T6, T7, T8, T9;	not available	FFPE	7
GSM2404813_9533774041_R06C02	GSE90496	Diffuse midline glioma, H3 K27M-mutant	DMG_K27	IV	8	female	posterior fossa, brain stem;	not available	FFPE	7
GSM2404814_9533774046_R04C01	GSE90496	Diffuse midline glioma, H3 K27M-mutant	DMG_K27	IV	13	male	supratentorial, diencephalic, thalamic;	not available	FFPE	7
GSM2404815_9533774046_R05C01	GSE90496	Glioblastoma, IDH-wildtype	GBM_IDH_wt	IV	10	female	supratentorial, hemispheric, temporal;	not available	FFPE	14
GSM2404816_9533774046_R06C01	GSE90496	Diffuse midline glioma, H3 K27M-mutant	DMG_K27	IV	17	male	supratentorial, diencephalic, thalamic;	not available	FFPE	7
GSM2404810_9533774067_R01C01	GSE90496	CNS embryonal tumour, NOS	CNS_NB	IV	2	male	supratentorial, hemispheric, frontal; left;	not available	FROZEN	11
GSM2404811_9533774067_R04C02	GSE90496	Ewing sarcoma / peripheral primitive neuroectodermal tumour	EWS	not available	12	male	mesenchyme, thorax;	not available	FROZEN	15
GSM2404833_9533774082_R01C01	GSE90496	Atypical teratoid/rhabdoid tumour	ATRT	IV	3	male	supratentorial;	not available	FFPE	12
GSM2404838_9533774082_R01C02	GSE90496	Atypical teratoid/rhabdoid tumour	ATRT	IV	0	male	posterior fossa;	not available	FFPE	12
GSM2404834_9533774082_R03C01	GSE90496	Atypical teratoid/rhabdoid tumour	ATRT	IV	11	male	supratentorial;	not available	FFPE	12
GSM2404835_9533774082_R04C01	GSE90496	Atypical teratoid/rhabdoid tumour	ATRT	IV	2	female	supratentorial;	not available	FFPE	12
GSM2404839_9533774082_R04C02	GSE90496	Atypical teratoid/rhabdoid tumour	ATRT	IV	0	male	not available	not available	FFPE	12
GSM2404836_9533774082_R05C01	GSE90496	Atypical teratoid/rhabdoid tumour	ATRT	IV	1	male	supratentorial;	not available	FFPE	12
GSM2404837_9533774082_R06C01	GSE90496	Atypical teratoid/rhabdoid tumour	ATRT	IV	2	male	supratentorial;	not available	FFPE	12
GSM2404840_9533774082_R06C02	GSE90496	Atypical teratoid/rhabdoid tumour	ATRT	IV	2	female	supratentorial;	not available	FFPE	12
GSM2404842_9533774084_R03C01	GSE90496	Atypical teratoid/rhabdoid tumour	ATRT	IV	1	male	supratentorial;	not available	FFPE	12
GSM2404843_9533774084_R04C01	GSE90496	Atypical teratoid/rhabdoid tumour	ATRT	IV	3	male	supratentorial;	not available	FFPE	12
GSM2404844_9533774084_R06C01	GSE90496	Atypical teratoid/rhabdoid tumour	ATRT	IV	0	male	not available	not available	FFPE	12
GSM2404847_9533774088_R01C02	GSE90496	Pilocytic astrocytoma	PA	I	17	male	supratentorial, hemispheric, occipital; left;	not available	FFPE	1
GSM2404848_9533774097_R01C01	GSE90496	Glioblastoma, IDH-wildtype	GBM_IDH_wt	IV	12	male	supratentorial, hemispheric, frontal; left;	recurrence	FFPE	7
GSM2404860_9533774102_R02C02	GSE90496	Anaplastic ependymoma	AEPN	III	17	female	posterior fossa;	not available	FFPE	1
GSM2404859_9533774106_R05C02	GSE90496	Ependymoma	EPN	II	17	female	posterior fossa;	not available	FFPE	1
GSM2404871_9534104007_R04C02	GSE90496	Dysembryoplastic neuroepithelial tumour	DNET	I	18	male	supratentorial, hemispheric, occipital; left;	initial operation	FFPE	1
GSM2404875_9534104010_R01C01	GSE90496	Anaplastic ependymoma	AEPN	III	5	male	posterior fossa, ventricle IV;	initial operation	FFPE	1
GSM2404877_9534104010_R06C01	GSE90496	Pilocytic astrocytoma	PA	I	12	male	posterior fossa, brain stem, ventricle IV;	initial operation	FFPE	1
GSM2404854_9534104010_R06C02	GSE90496	Atypical teratoid/rhabdoid tumour	ATRT	IV	4	male	supratentorial;	not available	FFPE	12
GSM2404880_9534104026_R01C01	GSE90496	Atypical teratoid/rhabdoid tumour	ATRT	IV	7	female	posterior fossa;	not available	FROZEN	12
GSM2404881_9534104026_R02C01	GSE90496	Atypical teratoid/rhabdoid tumour	ATRT	IV	4	male	supratentorial;	not available	FROZEN	12
GSM2404882_9534104026_R05C01	GSE90496	Atypical teratoid/rhabdoid tumour	ATRT	IV	4	female	posterior fossa;	not available	FROZEN	12
GSM2404534_9553932008_R02C02	GSE90496	Diffuse midline glioma, H3 K27M-mutant	DMG_K27	IV	15	male	supratentorial, diencephalic, basal ganglia; left;	not available	FFPE	7
GSM2404547_9553932029_R06C02	GSE90496	Pineoblastoma	PB	IV	11	male	supratentorial, diencephalic, pineal region;	not available	FFPE	5
GSM2404548_9553932030_R01C01	GSE90496	Atypical choroid plexus papilloma	ACPP	II	0	male	supratentorial, intraventricular, ventricle II;	not available	FFPE	13
GSM2404549_9553932030_R04C01	GSE90496	Pilocytic astrocytoma	PA	I	1	male	posterior fossa;	not available	FFPE	1
GSM2404550_9553932030_R05C01	GSE90496	Pilocytic astrocytoma	PA	I	1	female	supratentorial, sellar region; peripheral nerve, cranial nerve, II;	initial operation	FFPE	1
GSM2404551_9553932053_R01C02	GSE90496	Pineoblastoma	PB	IV	3	male	supratentorial, diencephalic, pineal region;	not available	FFPE	5
GSM2404553_9553932053_R02C02	GSE90496	Pineoblastoma	PB	IV	9	male	supratentorial, diencephalic, pineal region;	not available	FFPE	5
GSM2404556_9553932098_R03C02	GSE90496	Anaplastic astrocytoma, IDH-wildtype	AA_IDH_wt	not available	0	male	supratentorial, intraventricular, ventricle II;	not available	FFPE	1
GSM2404567_9553932098_R05C01	GSE90496	Pilocytic astrocytoma	PA	I	14	male	posterior fossa, cerebellum; left;	not available	FFPE	1
GSM2404557_9553932113_R04C02	GSE90496	Subependymal giant cell astrocytoma	SEGA	I	0	female	supratentorial, intraventricular, ventricle II; left;	initial operation	FFPE	1
GSM2404558_9553932113_R05C02	GSE90496	Subependymal giant cell astrocytoma	SEGA	I	0	male	supratentorial, intraventricular, ventricle II; right;	initial operation	FFPE	1
GSM2404559_9553932113_R06C02	GSE90496	Subependymal giant cell astrocytoma	SEGA	I	9	female	supratentorial, intraventricular, ventricle II; right;	initial operation	FFPE	1
GSM2404563_9553932123_R01C02	GSE90496	Glioblastoma, IDH-wildtype	GBM_IDH_wt	IV	12	female	supratentorial, hemispheric, temporal; left;	not available	FFPE	1
GSM2404566_9553932123_R05C02	GSE90496	Ewing sarcoma / peripheral primitive neuroectodermal tumour	EWS	not available	13	female	spinal, extradural, thoracic, T3;	initial operation	FFPE	15
GSM2404584_9611519028_R02C01	GSE90496	Anaplastic ependymoma	AEPN	III	14	male	posterior fossa;	initial operation	FFPE	1
GSM2404586_9611519028_R03C02	GSE90496	Glioblastoma, IDH-mutant	GBM_IDH_mut	IV	16	male	supratentorial, hemispheric, temporal; right;	not available	FFPE	1
GSM2404585_9611519028_R04C01	GSE90496	CNS embryonal tumour, NOS	CNS_NB	IV	14	male	supratentorial, hemispheric, frontal; left;	not available	FFPE	11
GSM2404587_9611519030_R01C01	GSE90496	Subependymal giant cell astrocytoma	SEGA	I	6	male	supratentorial, hemispheric, frontal, intraventricular, ventricle II;	initial operation	FFPE	1
GSM2404588_9611519030_R03C01	GSE90496	Medulloblastoma, genetically defined, group 4	MB_G4	IV	6	male	posterior fossa, brain stem, ventricle IV;	initial operation	FFPE	4
GSM2404589_9611519030_R06C01	GSE90496	Pineoblastoma	PB	IV	2	male	supratentorial, diencephalic, pineal region, intraventricular, ventricle III;	not available	FFPE	5
GSM2404956_9704031008_R01C01	GSE90496	Choroid plexus carcinoma	CPC	III	1	female	supratentorial, intraventricular, ventricle II;	not available	FFPE	13
GSM2404987_9704031008_R01C02	GSE90496	Atypical choroid plexus papilloma	ACPP	II	0	male	supratentorial, intraventricular, ventricle II;	not available	FFPE	13
GSM2404974_9704031008_R02C01	GSE90496	Choroid plexus carcinoma	CPC	III	16	male	supratentorial, intraventricular, ventricle II;	not available	FFPE	13
GSM2404951_9704031008_R02C02	GSE90496	Atypical choroid plexus papilloma	ACPP	II	0	female	supratentorial, intraventricular, ventricle II;	not available	FFPE	13
GSM2404943_9704031008_R03C01	GSE90496	Atypical choroid plexus papilloma	ACPP	II	5	male	supratentorial, intraventricular, ventricle II;	not available	FFPE	13
GSM2404934_9704031008_R03C02	GSE90496	Choroid plexus carcinoma	CPC	III	6	male	supratentorial, intraventricular, ventricle II;	not available	FFPE	13
GSM2404958_9704031008_R04C01	GSE90496	Choroid plexus carcinoma	CPC	III	1	male	supratentorial, intraventricular, ventricle II;	not available	FFPE	13
GSM2404977_9704031008_R04C02	GSE90496	Choroid plexus carcinoma	CPC	III	6	female	supratentorial, intraventricular, ventricle II;	not available	FFPE	13
GSM2404938_9704031008_R05C01	GSE90496	Choroid plexus papilloma	CPP	I	12	female	posterior fossa, ventricle IV;	not available	FFPE	13
GSM2404957_9704031008_R05C02	GSE90496	Atypical choroid plexus papilloma	ACPP	II	1	male	supratentorial, intraventricular, ventricle II;	not available	FFPE	13
GSM2404962_9704031008_R06C01	GSE90496	Choroid plexus papilloma	CPP	I	0	male	supratentorial, intraventricular, ventricle III;	not available	FFPE	13
GSM2404986_9704031014_R01C02	GSE90496	Choroid plexus carcinoma	CPC	III	0	male	not available	not available	FFPE	13
GSM2404976_9704031014_R02C01	GSE90496	Choroid plexus papilloma	CPP	I	4	male	supratentorial, intraventricular, ventricle II;	not available	FFPE	13
GSM2404964_9704031014_R02C02	GSE90496	Choroid plexus papilloma	CPP	I	1	female	supratentorial, intraventricular, ventricle II;	not available	FFPE	13
GSM2404965_9704031014_R03C01	GSE90496	Atypical choroid plexus papilloma	ACPP	II	0	male	not available	not available	FFPE	13
GSM2404954_9704031014_R03C02	GSE90496	Choroid plexus papilloma	CPP	I	15	male	posterior fossa, ventricle IV;	not available	FFPE	13
GSM2404961_9704031014_R04C01	GSE90496	Atypical choroid plexus papilloma	ACPP	II	0	male	supratentorial, intraventricular, ventricle II;	not available	FFPE	13
GSM2404950_9704031014_R04C02	GSE90496	Choroid plexus papilloma	CPP	I	3	male	supratentorial, intraventricular, ventricle III;	not available	FFPE	13
GSM2404989_9704031014_R05C01	GSE90496	Choroid plexus carcinoma	CPC	III	2	female	supratentorial, intraventricular, ventricle II;	not available	FFPE	13
GSM2404975_9704031014_R06C02	GSE90496	Atypical choroid plexus papilloma	ACPP	II	0	male	supratentorial, intraventricular, ventricle II;	not available	FFPE	13
GSM2404944_9704031019_R01C01	GSE90496	Choroid plexus carcinoma	CPC	III	1	female	supratentorial, intraventricular, ventricle II;	not available	FFPE	13
GSM2404941_9704031019_R01C02	GSE90496	Atypical choroid plexus papilloma	ACPP	II	1	male	supratentorial, intraventricular, ventricle II;	not available	FFPE	13
GSM2404953_9704031019_R02C01	GSE90496	Choroid plexus carcinoma	CPC	III	5	male	supratentorial, intraventricular, ventricle II;	not available	FFPE	13
GSM2404973_9704031019_R02C02	GSE90496	Choroid plexus carcinoma	CPC	III	0	female	supratentorial, intraventricular, ventricle II;	not available	FFPE	13
GSM2404967_9704031019_R03C01	GSE90496	Choroid plexus carcinoma	CPC	III	4	female	supratentorial, intraventricular, ventricle II;	not available	FFPE	13
GSM2404960_9704031019_R03C02	GSE90496	Choroid plexus carcinoma	CPC	III	2	male	supratentorial, intraventricular, ventricle II;	not available	FFPE	13
GSM2404980_9704031019_R04C01	GSE90496	Atypical choroid plexus papilloma	ACPP	II	7	male	supratentorial, intraventricular, ventricle II;	not available	FFPE	16
GSM2404994_9704031019_R04C02	GSE90496	Choroid plexus carcinoma	CPC	III	5	male	supratentorial, intraventricular, ventricle II;	not available	FFPE	13
GSM2404952_9704031019_R06C01	GSE90496	Choroid plexus papilloma	CPP	I	1	female	posterior fossa, cerebello-pontine angle;	not available	FFPE	13
GSM2404940_9704031075_R03C01	GSE90496	Atypical choroid plexus papilloma	ACPP	II	0	female	supratentorial, intraventricular, ventricle II;	not available	FFPE	13
GSM2404963_9704031075_R03C02	GSE90496	Choroid plexus papilloma	CPP	I	0	female	not available	not available	FFPE	13
GSM2404988_9704031075_R04C02	GSE90496	Choroid plexus papilloma	CPP	I	10	male	supratentorial, intraventricular, ventricle II;	not available	FFPE	13
GSM2404948_9704031075_R05C01	GSE90496	Choroid plexus carcinoma	CPC	III	0	female	supratentorial, intraventricular, ventricle II;	not available	FFPE	13
GSM2404942_9704031075_R05C02	GSE90496	Atypical choroid plexus papilloma	ACPP	II	7	female	supratentorial, intraventricular, ventricle II;	not available	FFPE	13
GSM2404937_9704031075_R06C01	GSE90496	Choroid plexus carcinoma	CPC	III	0	male	supratentorial, intraventricular, ventricle II;	not available	FFPE	13
GSM2404936_9704031075_R06C02	GSE90496	Choroid plexus carcinoma	CPC	III	11	male	supratentorial, intraventricular, ventricle II;	not available	FFPE	16
GSM2404992_9704031078_R01C02	GSE90496	Atypical choroid plexus papilloma	ACPP	II	0	female	supratentorial, intraventricular, ventricle II;	not available	FFPE	13
GSM2404969_9704031078_R02C01	GSE90496	Choroid plexus carcinoma	CPC	III	2	female	supratentorial, intraventricular, ventricle II;	not available	FFPE	13
GSM2404935_9704031078_R02C02	GSE90496	Choroid plexus carcinoma	CPC	III	0	male	supratentorial, intraventricular, ventricle II;	not available	FFPE	13
GSM2404939_9704031078_R03C01	GSE90496	Atypical choroid plexus papilloma	ACPP	II	0	female	supratentorial, intraventricular, ventricle II;	not available	FFPE	13
GSM2404970_9704031078_R04C01	GSE90496	Choroid plexus carcinoma	CPC	III	1	male	supratentorial, intraventricular, ventricle II;	not available	FFPE	13
GSM2404955_9704031078_R04C02	GSE90496	Choroid plexus carcinoma	CPC	III	1	female	supratentorial, intraventricular, ventricle II;	not available	FFPE	13
GSM2404959_9704031078_R05C01	GSE90496	Choroid plexus papilloma	CPP	I	12	female	posterior fossa, ventricle IV;	not available	FFPE	13
GSM2404947_9704031078_R05C02	GSE90496	Atypical choroid plexus papilloma	ACPP	II	14	male	not available	not available	FFPE	16
GSM2404946_9704031078_R06C01	GSE90496	Choroid plexus papilloma	CPP	I	14	male	supratentorial, intraventricular, ventricle II;	not available	FFPE	13
GSM2404703_9721365197_R02C01	GSE90496	Diffuse midline glioma, H3 K27M-mutant	DMG_K27	IV	12	male	supratentorial, diencephalic, thalamic;	recurrence	FFPE	7
GSM2404704_9721365197_R03C02	GSE90496	Pleomorphic xanthoastrocytoma	PXA	II	11	not available	supratentorial, hemispheric, temporal, parietal; right;	not available	FFPE	1
GSM2404711_9721366135_R03C01	GSE90496	Glioblastoma, IDH-wildtype	GBM_IDH_wt	IV	0	male	supratentorial, diencephalic, basal ganglia; left;	initial operation	FFPE	1
GSM2404709_9721366135_R06C01	GSE90496	Anaplastic pleomorphic xanthoastrocytoma	APXA	III	16	female	supratentorial, hemispheric, parietal; right;	not available	FFPE	1
GSM2404717_9721366138_R06C01	GSE90496	CNS embryonal tumour, NOS	CNS_NB	IV	4	female	supratentorial, hemispheric, frontal; left;	initial operation	FFPE	11
GSM2404718_9721366150_R04C01	GSE90496	Medulloblastoma, genetically defined, group 3	MB_G3	IV	4	male	posterior fossa, ventricle IV;	initial operation	FFPE	2
GSM2404708_9721366150_R06C02	GSE90496	Diffuse midline glioma, H3 K27M-mutant	DMG_K27	IV	6	female	supratentorial, diencephalic, thalamic;	not available	FFPE	7
GSM2404613_9741950008_R06C02	GSE90496	Glioblastoma, IDH-wildtype	GBM_IDH_wt	IV	5	female	posterior fossa, cerebellum, hemispheric (cerebellum), vermis;	initial operation	FFPE	14
GSM2404617_9741950021_R01C02	GSE90496	Glioblastoma, IDH-wildtype	GBM_IDH_wt	IV	9	female	supratentorial, diencephalic, thalamic;	not available	FFPE	14
GSM2404614_9741950021_R02C01	GSE90496	Glioblastoma, IDH-wildtype	GBM_IDH_wt	IV	13	male	supratentorial, hemispheric;	not available	FFPE	14
GSM2404618_9741950021_R02C02	GSE90496	Diffuse midline glioma, H3 K27M-mutant	DMG_K27	IV	15	female	supratentorial, diencephalic, thalamic;	not available	FFPE	7
GSM2404615_9741950021_R03C01	GSE90496	Diffuse midline glioma, H3 K27M-mutant	DMG_K27	IV	17	female	supratentorial, diencephalic, thalamic;	not available	FFPE	7
GSM2404619_9741950021_R03C02	GSE90496	Subependymal giant cell astrocytoma	SEGA	I	1	male	supratentorial, hemispheric, frontal;	not available	FFPE	1
GSM2404616_9741950021_R06C01	GSE90496	Glioblastoma, IDH-wildtype	GBM_IDH_wt	IV	1	female	not available	not available	FFPE	1
GSM2404624_9741950023_R03C02	GSE90496	Atypical choroid plexus papilloma	ACPP	II	1	female	supratentorial, intraventricular, ventricle II;	initial operation	FFPE	13
GSM2404629_9741950023_R06C02	GSE90496	Papillary tumour of the pineal region	PTPR	II or III	15	female	supratentorial, diencephalic, pineal region;	initial operation	FFPE	13
GSM2404652_9741950030_R01C01	GSE90496	Glioblastoma, IDH-wildtype	GBM_IDH_wt	IV	11	female	supratentorial, hemispheric, temporal;	not available	FFPE	14
GSM2404653_9741950030_R04C01	GSE90496	Diffuse midline glioma, H3 K27M-mutant	DMG_K27	IV	12	male	supratentorial, diencephalic, thalamic;	not available	FFPE	7
GSM2405412_9741950038_R06C02	GSE90496	CNS embryonal tumour, NOS	CNS_NB	IV	2	female	supratentorial, hemispheric, frontal, temporal;	not available	FFPE	11
GSM2405413_9741950039_R02C02	GSE90496	CNS embryonal tumour, NOS	CNS_NB	IV	4	female	supratentorial, hemispheric, frontal;	not available	FFPE	11
GSM2405538_9741950039_R04C01	GSE90496	CNS embryonal tumour, NOS	CNS_NB	IV	1	male	supratentorial, hemispheric, parietal;	not available	FFPE	1
GSM2405414_9741950054_R06C02	GSE90496	CNS embryonal tumour, NOS	CNS_NB	IV	12	male	not available	not available	FFPE	10
GSM2405415_9741950056_R02C01	GSE90496	CNS embryonal tumour, NOS	CNS_NB	IV	4	male	supratentorial, hemispheric, frontal;	not available	FFPE	11
GSM2405416_9741950056_R02C02	GSE90496	CNS embryonal tumour, NOS	CNS_NB	IV	2	female	supratentorial, hemispheric, temporal;	not available	FFPE	11
GSM2405418_9741950086_R05C02	GSE90496	CNS embryonal tumour, NOS	CNS_NB	IV	4	not available	not available	not available	FFPE	11
GSM2404673_9741950099_R01C01	GSE90496	Diffuse midline glioma, H3 K27M-mutant	DMG_K27	IV	8	female	supratentorial, hemispheric, occipital; posterior fossa, brain stem;	not available	FFPE	7
GSM2404666_9741950099_R01C02	GSE90496	Glioblastoma, IDH-wildtype	GBM_IDH_wt	IV	13	female	supratentorial, hemispheric, frontal;	not available	FFPE	1
GSM2404654_9741950099_R02C01	GSE90496	Glioblastoma, IDH-wildtype	GBM_IDH_wt	IV	11	female	supratentorial, hemispheric, frontal;	not available	FFPE	7
GSM2404667_9741950099_R04C02	GSE90496	Glioblastoma, IDH-wildtype	GBM_IDH_wt	IV	7	male	supratentorial, hemispheric, frontal, temporal;	not available	FFPE	14
GSM2404665_9741950099_R05C01	GSE90496	Diffuse midline glioma, H3 K27M-mutant	DMG_K27	IV	13	female	supratentorial, diencephalic, thalamic;	not available	FFPE	7
GSM2404668_9741950099_R05C02	GSE90496	Diffuse midline glioma, H3 K27M-mutant	DMG_K27	IV	7	male	supratentorial, diencephalic, thalamic, intraventricular, ventricle II;	not available	FFPE	7
GSM2404672_9741950100_R04C02	GSE90496	Glioblastoma, IDH-wildtype	GBM_IDH_wt	IV	13	male	supratentorial, hemispheric, parietal;	not available	FFPE	7
GSM2404669_9741950100_R05C01	GSE90496	Glioblastoma, IDH-wildtype	GBM_IDH_wt	IV	12	male	supratentorial, hemispheric, frontal;	not available	FFPE	14
GSM2404670_9741950100_R06C01	GSE90496	Glioblastoma, IDH-wildtype	GBM_IDH_wt	IV	15	male	supratentorial, hemispheric, frontal, temporal;	not available	FFPE	1
GSM2404674_9741950100_R06C02	GSE90496	Glioblastoma, IDH-wildtype	GBM_IDH_wt	IV	15	female	posterior fossa, cerebellum, hemispheric (cerebellum);	not available	FFPE	14
GSM2404734_9741950101_R01C02	GSE90496	Subependymal giant cell astrocytoma	SEGA	I	13	female	supratentorial, intraventricular, ventricle II; left;	initial operation	FFPE	1
GSM2404733_9741950101_R05C01	GSE90496	Desmoplastic infantile astrocytoma and ganglioglioma	DIA/DIG	I	0	female	supratentorial, hemispheric;	initial operation	FFPE	1
GSM2404739_9741950101_R06C02	GSE90496	Embryonal tumour with multilayered rosettes, C19MC-altered	ETMR_C19MC	IV	2	male	supratentorial, hemispheric, temporal, parietal;	initial operation	FFPE	9
GSM2404675_9741950102_R01C01	GSE90496	Diffuse midline glioma, H3 K27M-mutant	DMG_K27	IV	13	female	posterior fossa, brain stem, pons;	not available	FFPE	7
GSM2404676_9741950102_R02C01	GSE90496	Diffuse midline glioma, H3 K27M-mutant	DMG_K27	IV	5	male	spinal, cervical, C7, thoracic, T1, T2, T3;	not available	FFPE	7
GSM2404678_9741950102_R02C02	GSE90496	Diffuse midline glioma, H3 K27M-mutant	DMG_K27	IV	7	male	spinal, thoracic, T4, T5, T6, T7, T8, T9, T10;	not available	FFPE	7
GSM2404677_9741950102_R05C01	GSE90496	Diffuse midline glioma, H3 K27M-mutant	DMG_K27	IV	6	female	posterior fossa, brain stem, medulla oblongata (craniocervical);	not available	FFPE	7
GSM2404679_9741950102_R05C02	GSE90496	Diffuse midline glioma, H3 K27M-mutant	DMG_K27	IV	17	female	supratentorial, diencephalic, thalamic; posterior fossa, brain stem;	not available	FFPE	7
GSM2404740_9741950107_R01C01	GSE90496	Embryonal tumour with multilayered rosettes, C19MC-altered	ETMR_C19MC	IV	2	female	supratentorial, hemispheric, parietal;	initial operation	FFPE	9
GSM2404655_9741950109_R01C01	GSE90496	Diffuse midline glioma, H3 K27M-mutant	DMG_K27	IV	8	female	posterior fossa, brain stem, pons;	not available	FFPE	7
GSM2404660_9741950109_R01C02	GSE90496	Diffuse midline glioma, H3 K27M-mutant	DMG_K27	IV	13	female	supratentorial, diencephalic, thalamic;	not available	FFPE	7
GSM2404656_9741950109_R02C01	GSE90496	Diffuse midline glioma, H3 K27M-mutant	DMG_K27	IV	8	female	supratentorial, diencephalic, thalamic;	not available	FFPE	7
GSM2404661_9741950109_R02C02	GSE90496	Glioblastoma, IDH-wildtype	GBM_IDH_wt	IV	14	male	supratentorial, hemispheric, frontal, temporal;	not available	FFPE	14
GSM2404657_9741950109_R03C01	GSE90496	Diffuse midline glioma, H3 K27M-mutant	DMG_K27	IV	16	male	posterior fossa, brain stem;	not available	FFPE	7
GSM2404662_9741950109_R03C02	GSE90496	Glioblastoma, IDH-wildtype	GBM_IDH_wt	IV	14	male	supratentorial, hemispheric, temporal;	not available	FFPE	14
GSM2404658_9741950109_R04C01	GSE90496	Diffuse midline glioma, H3 K27M-mutant	DMG_K27	IV	4	male	supratentorial, diencephalic, thalamic;	not available	FFPE	7
GSM2404663_9741950109_R04C02	GSE90496	Diffuse midline glioma, H3 K27M-mutant	DMG_K27	IV	11	male	posterior fossa, brain stem;	not available	FFPE	7
GSM2404659_9741950109_R06C01	GSE90496	Glioblastoma, IDH-wildtype	GBM_IDH_wt	IV	16	female	supratentorial, diencephalic, thalamic;	not available	FFPE	14
GSM2404664_9741950109_R06C02	GSE90496	Diffuse midline glioma, H3 K27M-mutant	DMG_K27	IV	13	male	supratentorial, diencephalic, thalamic, intraventricular, ventricle II;	not available	FFPE	7
GSM2404721_9741950111_R01C02	GSE90496	Pilomyxoid astrocytoma	PMA	not available	10	male	posterior fossa, brain stem;	not available	FFPE	1
GSM2404735_9741950111_R06C01	GSE90496	Ependymoma	EPN	II	16	female	spinal, intramedullary;	initial operation	FFPE	1
GSM2404699_9741950149_R02C02	GSE90496	Medulloblastoma, genetically defined, WNT-activated	MB_WNT	IV	9	female	posterior fossa, brain stem, cerebellar peduncles, ventricle IV;	initial operation	FFPE	3
GSM2405423_9741950173_R06C02	GSE90496	CNS embryonal tumour, NOS	CNS_NB	IV	11	female	supratentorial, hemispheric, temporal;	not available	FFPE	11
GSM2404741_9761749097_R04C01	GSE90496	CNS embryonal tumour, NOS	CNS_NB	IV	5	male	posterior fossa, brain stem;	not available	FROZEN	10
GSM2404775_9769100007_R02C02	GSE90496	Atypical teratoid/rhabdoid tumour	ATRT	IV	4	male	not available	not available	FROZEN	12
GSM2404776_9769100008_R02C01	GSE90496	Atypical teratoid/rhabdoid tumour	ATRT	IV	3	male	not available	not available	FROZEN	12
GSM2404945_9769100123_R02C01	GSE90496	Choroid plexus papilloma	CPP	I	2	male	posterior fossa, cerebello-pontine angle;	not available	FROZEN	13
GSM2404971_9769100123_R03C01	GSE90496	Atypical choroid plexus papilloma	ACPP	II	0	female	supratentorial, intraventricular, ventricle II;	not available	FFPE	13
GSM2404991_9769100123_R04C01	GSE90496	Atypical choroid plexus papilloma	ACPP	II	6	male	supratentorial, intraventricular, ventricle II;	not available	FFPE	13
GSM2404981_9769100123_R05C01	GSE90496	Choroid plexus carcinoma	CPC	III	1	not available	not available	not available	FFPE	13
GSM2404984_9769100123_R05C02	GSE90496	Atypical choroid plexus papilloma	ACPP	II	0	male	not available	not available	FFPE	13
GSM2404993_9769100123_R06C01	GSE90496	Choroid plexus carcinoma	CPC	III	0	female	supratentorial, intraventricular, ventricle II;	not available	FFPE	13
GSM2404968_9769100123_R06C02	GSE90496	Atypical choroid plexus papilloma	ACPP	II	0	female	supratentorial, intraventricular, ventricle II;	not available	FFPE	13
GSM2404761_9829119072_R04C02	GSE90496	Medulloblastoma, genetically defined, group 3	MB_G3	IV	4	male	posterior fossa;	initial operation	FFPE	2
GSM2404765_9829119119_R04C02	GSE90496	Ewing sarcoma / peripheral primitive neuroectodermal tumour	EWS	not available	17	female	mesenchyme, pelvis;	initial operation	FFPE	15
GSM2404766_9829119122_R05C01	GSE90496	Diffuse midline glioma, H3 K27M-mutant	DMG_K27	IV	4	female	posterior fossa, brain stem, pons;	not available	FFPE	7
GSM2404767_9829119122_R06C01	GSE90496	Diffuse midline glioma, H3 K27M-mutant	DMG_K27	IV	3	female	posterior fossa, brain stem, pons;	not available	FFPE	7
GSM2404770_9829119124_R01C01	GSE90496	Pilocytic astrocytoma	PA	I	7	female	supratentorial, hemispheric, temporal; left;	not available	FFPE	1
GSM2404771_9829119124_R02C01	GSE90496	Pilocytic astrocytoma	PA	I	18	male	supratentorial, hemispheric, temporal; left;	not available	FFPE	1
GSM2404774_9829119124_R02C02	GSE90496	Medulloblastoma, genetically defined, group 3	MB_G3	IV	2	male	posterior fossa;	initial operation	FFPE	2
GSM2405114_9855358026_R06C01	GSE90496	Pilocytic astrocytoma	PA	I	8	male	supratentorial, hemispheric, temporal;	initial operation	FFPE	1
GSM2405119_9855358027_R04C02	GSE90496	Pilocytic astrocytoma	PA	I	8	female	posterior fossa, cerebellum, hemispheric (cerebellum); left;	initial operation	FFPE	1
GSM2405122_9855358056_R01C02	GSE90496	Haemangioblastoma	HMB	I	18	male	supratentorial, intraventricular, ventricle II;	initial operation	FFPE	1
GSM2405141_9878820009_R06C02	GSE90496	Ewing sarcoma / peripheral primitive neuroectodermal tumour	EWS	not available	13	male	mesenchyme, thorax;	metastasis	FROZEN	15
GSM2405144_9878820017_R04C01	GSE90496	Medulloblastoma, genetically defined, group 4	MB_G4	IV	14	male	posterior fossa;	not available	FFPE	4
GSM2405145_9878820017_R05C01	GSE90496	Anaplastic pilocytic astrocytoma	ANA_PA	not available	16	female	supratentorial, hemispheric, temporal;	initial operation	FFPE	1
GSM2405153_9878820021_R03C02	GSE90496	Pleomorphic xanthoastrocytoma	PXA	II	16	female	supratentorial;	recurrence	FFPE	1
GSM2405154_9878820021_R04C02	GSE90496	Pilocytic astrocytoma	PA	I	4	female	posterior fossa, brain stem, pons, cerebellar peduncles, medulla oblongata (craniocervical);	initial operation	FFPE	1
GSM2405183_9878820105_R01C01	GSE90496	Chordoma	CHORDM	not available	14	female	mesenchyme, cranium, clivus;	initial operation	FFPE	1
GSM2405209_9878820127_R02C01	GSE90496	Medulloblastoma, genetically defined, group 4	MB_G4	IV	7	male	posterior fossa, ventricle IV;	initial operation	FFPE	4
GSM2405210_9878820127_R04C01	GSE90496	Atypical teratoid/rhabdoid tumour	ATRT	IV	2	female	supratentorial;	not available	FFPE	12
GSM2405211_9878820127_R05C01	GSE90496	Atypical teratoid/rhabdoid tumour	ATRT	IV	0	male	posterior fossa;	not available	FFPE	12
GSM2405215_9878820140_R03C02	GSE90496	CNS embryonal tumour, NOS	CNS_NB	IV	12	male	posterior fossa;	recurrence	FFPE	10
GSM2405216_9878820140_R04C02	GSE90496	Pilocytic astrocytoma	PA	I	14	male	supratentorial, diencephalic, thalamic;	initial operation	FFPE	1
GSM2405213_9878820156_R06C02	GSE90496	Glioblastoma, IDH-wildtype	GBM_IDH_wt	IV	9	male	not available	not available	FROZEN	14
GSM2405232_9878827214_R01C02	GSE90496	Retinoblastoma	RETB	not available	2	female	mesenchyme, cranium, intraocular;	not available	FROZEN	5
GSM2405238_9878827214_R02C01	GSE90496	Retinoblastoma	RETB	not available	1	male	mesenchyme, cranium, intraocular;	not available	FROZEN	5
GSM2405233_9878827214_R02C02	GSE90496	Retinoblastoma	RETB	not available	0	female	mesenchyme, cranium, intraocular;	not available	FROZEN	5
GSM2405239_9878827214_R03C01	GSE90496	Retinoblastoma	RETB	not available	1	female	mesenchyme, cranium, intraocular;	not available	FROZEN	5
GSM2405234_9878827214_R03C02	GSE90496	Retinoblastoma	RETB	not available	1	male	mesenchyme, cranium, intraocular;	not available	FROZEN	5
GSM2405229_9878827214_R04C01	GSE90496	Retinoblastoma	RETB	not available	3	female	mesenchyme, cranium, intraocular;	not available	FROZEN	5
GSM2405235_9878827214_R04C02	GSE90496	Retinoblastoma	RETB	not available	0	male	mesenchyme, cranium, intraocular;	not available	FROZEN	5
GSM2405230_9878827214_R05C01	GSE90496	Retinoblastoma	RETB	not available	2	female	mesenchyme, cranium, intraocular;	not available	FROZEN	5
GSM2405236_9878827214_R05C02	GSE90496	Retinoblastoma	RETB	not available	1	female	mesenchyme, cranium, intraocular;	not available	FROZEN	5
GSM2405231_9878827214_R06C01	GSE90496	Retinoblastoma	RETB	not available	0	female	mesenchyme, cranium, intraocular;	not available	FROZEN	5
GSM2405237_9878827214_R06C02	GSE90496	Retinoblastoma	RETB	not available	1	female	mesenchyme, cranium, intraocular;	not available	FROZEN	5
GSM2405252_9878827227_R01C02	GSE90496	Pilocytic astrocytoma	PA	I	5	female	supratentorial, diencephalic, optic tract;	initial operation	FFPE	1
GSM2405250_9878827227_R03C01	GSE90496	Pilocytic astrocytoma	PA	I	17	female	supratentorial, hemispheric, parietal, occipital;	recurrence	FFPE	1
GSM2405251_9878827227_R04C01	GSE90496	Atypical teratoid/rhabdoid tumour	ATRT	IV	1	male	not available	initial operation	FFPE	12
GSM2405267_9878827240_R03C01	GSE90496	Medulloblastoma, genetically defined, group 4	MB_G4	IV	5	male	posterior fossa, ventricle IV;	initial operation	FFPE	4
GSM2405268_9878827240_R04C01	GSE90496	Dysembryoplastic neuroepithelial tumour	DNET	I	5	male	supratentorial, hemispheric, frontal;	recurrence	FFPE	1
GSM2404931_9968646098_R03C02	GSE90496	Anaplastic ependymoma	AEPN	III	10	male	posterior fossa;	not available	FROZEN	1
GSM2404890_9968646118_R02C01	GSE90496	Diffuse midline glioma, H3 K27M-mutant	DMG_K27	IV	14	male	posterior fossa, brain stem, pons;	initial operation	FFPE	7
GSM2404893_9968646139_R04C02	GSE90496	Anaplastic ependymoma	AEPN	III	1	male	supratentorial;	not available	FROZEN	1
GSM2404894_9968646144_R04C02	GSE90496	Anaplastic ependymoma	AEPN	III	13	male	supratentorial, hemispheric, frontal; right;	recurrence	FROZEN	10
GSM2404895_9968646155_R02C01	GSE90496	CNS embryonal tumour, NOS	CNS_NB	IV	5	female	supratentorial, hemispheric, frontal;	not available	FROZEN	1
GSM2404898_9968646156_R02C02	GSE90496	Anaplastic ependymoma	AEPN	III	11	female	posterior fossa;	not available	FROZEN	1
GSM2404903_9968646158_R01C01	GSE90496	Subependymal giant cell astrocytoma	SEGA	I	14	male	not available	not available	FFPE	1
GSM2404907_9968646160_R01C02	GSE90496	Anaplastic ependymoma	AEPN	III	3	male	posterior fossa;	initial operation	FFPE	10
GSM2404914_9968646165_R03C02	GSE90496	Ewing sarcoma / peripheral primitive neuroectodermal tumour	EWS	not available	8	male	supratentorial, meningeal (supratentorial), frontal; mesenchyme, cranium;	recurrence	FFPE	15
GSM2404916_9968646167_R04C01	GSE90496	Pilocytic astrocytoma	PA	I	14	female	posterior fossa, cerebellum; right;	initial operation	FFPE	1
GSM2404917_9968646167_R05C01	GSE90496	Medulloblastoma, genetically defined, WNT-activated	MB_WNT	IV	17	male	posterior fossa, ventricle IV;	initial operation	FFPE	3
GSM2404926_9969477003_R01C01	GSE90496	Atypical teratoid/rhabdoid tumour	ATRT	IV	0	male	posterior fossa;	not available	FROZEN	12
GSM2404924_9969477003_R01C02	GSE90496	Anaplastic ependymoma	AEPN	III	1	female	supratentorial;	not available	FROZEN	1
GSM2404919_9969477013_R04C02	GSE90496	CNS embryonal tumour, NOS	CNS_NB	IV	11	female	supratentorial, hemispheric, frontal; right;	recurrence	FFPE	10
GSM2404997_9969477017_R01C02	GSE90496	Medulloblastoma, genetically defined, group 3	MB_G3	IV	4	male	posterior fossa, cerebellum, vermis;	initial operation	FFPE	4
GSM2405009_9969477029_R06C02	GSE90496	Glioblastoma, IDH-wildtype	GBM_IDH_wt	IV	8	male	supratentorial, hemispheric, temporal;	not available	FFPE	14
GSM2405006_9969477031_R04C01	GSE90496	Glioblastoma, IDH-wildtype	GBM_IDH_wt	IV	5	male	posterior fossa, brain stem, pons;	not available	FFPE	14
GSM2405008_9969477031_R04C02	GSE90496	Glioblastoma, IDH-wildtype	GBM_IDH_wt	IV	2	female	supratentorial, hemispheric, frontal;	not available	FFPE	7
GSM2405005_9969477032_R06C01	GSE90496	Glioblastoma, IDH-wildtype	GBM_IDH_wt	IV	10	female	not available	not available	FFPE	14
GSM2405010_9969477043_R06C02	GSE90496	Atypical teratoid/rhabdoid tumour	ATRT	IV	0	female	posterior fossa;	not available	FROZEN	12
GSM2405011_9969477044_R01C01	GSE90496	Atypical teratoid/rhabdoid tumour	ATRT	IV	0	female	posterior fossa;	not available	FROZEN	12
GSM2405015_9969477044_R02C01	GSE90496	Atypical teratoid/rhabdoid tumour	ATRT	IV	0	female	posterior fossa;	not available	FROZEN	12
GSM2405012_9969477044_R02C02	GSE90496	Atypical teratoid/rhabdoid tumour	ATRT	IV	0	male	posterior fossa;	not available	FROZEN	12
GSM2405013_9969477044_R03C02	GSE90496	Atypical teratoid/rhabdoid tumour	ATRT	IV	1	male	supratentorial;	not available	FROZEN	12
GSM2405014_9969477044_R06C01	GSE90496	Atypical teratoid/rhabdoid tumour	ATRT	IV	0	female	posterior fossa;	not available	FROZEN	12
GSM2405021_9969477055_R02C02	GSE90496	Ependymoma	EPN	II	10	male	posterior fossa;	initial operation	FFPE	1
GSM2405023_9969477057_R01C02	GSE90496	Anaplastic ependymoma	AEPN	III	8	female	posterior fossa;	initial operation	FFPE	1
GSM2405026_9969477058_R05C01	GSE90496	Glioblastoma, IDH-wildtype	GBM_IDH_wt	IV	0	male	supratentorial;	not available	FFPE	14
GSM2405018_9969477061_R01C02	GSE90496	Papillary tumour of the pineal region	PTPR	II or III	8	male	supratentorial, diencephalic, pineal region;	initial operation	FFPE	13
GSM2405019_9969477063_R02C01	GSE90496	Papillary tumour of the pineal region	PTPR	II or III	11	male	supratentorial, diencephalic, pineal region; posterior fossa;	initial operation	FFPE	13
GSM2405027_9969477063_R02C02	GSE90496	Glioblastoma, IDH-wildtype	GBM_IDH_wt	IV	11	female	posterior fossa, cerebellum;	not available	FFPE	7
GSM2405020_9969477063_R06C01	GSE90496	Papillary tumour of the pineal region	PTPR	II or III	10	male	supratentorial, diencephalic, pineal region;	initial operation	FFPE	13
GSM2405038_9969477079_R01C01	GSE90496	Pineal parenchymal tumour of intermediate differentiation	PPTID	II or III	13	male	supratentorial, diencephalic, pineal region;	initial operation	FFPE	5
GSM2405042_9969477079_R05C02	GSE90496	CNS embryonal tumour, NOS	CNS_NB	IV	8	male	supratentorial, hemispheric, temporal; right;	initial operation	FFPE	11
GSM2405043_9969477079_R06C02	GSE90496	Atypical teratoid/rhabdoid tumour	ATRT	IV	3	male	supratentorial, intraventricular, ventricle II; left;	initial operation	FFPE	12
GSM2405047_9969477081_R01C02	GSE90496	Adamantinomatous craniopharyngioma	CPH_ADM	I	15	male	supratentorial, sellar region, suprasellar, intrasellar;	not available	FROZEN	1
GSM2405046_9969477081_R02C02	GSE90496	Adamantinomatous craniopharyngioma	CPH_ADM	I	9	female	supratentorial, sellar region, suprasellar, intrasellar;	not available	FROZEN	1
GSM2405049_9969477081_R03C02	GSE90496	Adamantinomatous craniopharyngioma	CPH_ADM	I	7	male	supratentorial, sellar region, suprasellar;	not available	FROZEN	1
GSM2405044_9969477081_R06C02	GSE90496	Adamantinomatous craniopharyngioma	CPH_ADM	I	14	male	supratentorial, sellar region, suprasellar, intrasellar;	not available	FROZEN	1
GSM2405061_9969477089_R06C02	GSE90496	CNS embryonal tumour, NOS	CNS_NB	IV	1	female	not available	not available	FFPE	1
GSM2405078_9969477098_R02C01	GSE90496	Anaplastic ependymoma	AEPN	III	2	female	posterior fossa;	not available	FROZEN	1
GSM2405079_9969477098_R03C01	GSE90496	Ependymoma	EPN	II	8	female	posterior fossa;	not available	FROZEN	1
GSM2405073_9969477101_R01C02	GSE90496	Pleomorphic xanthoastrocytoma	PXA	II	15	male	supratentorial, hemispheric, temporal; left;	initial operation	FFPE	1
GSM2405071_9969477101_R03C01	GSE90496	Embryonal tumour with multilayered rosettes, C19MC-altered	ETMR_C19MC	IV	2	female	supratentorial, hemispheric, occipital;	initial operation	FFPE	9
GSM2405075_9969477101_R03C02	GSE90496	Anaplastic astrocytoma, IDH-wildtype	AA_IDH_wt	not available	13	female	supratentorial, hemispheric, temporal, parietal;	recurrence	FFPE	10
GSM2405063_9969477104_R01C02	GSE90496	Angiocentric glioma	AG	I	3	female	supratentorial, hemispheric, temporal; left;	initial operation	FFPE	1
GSM2405064_9969477104_R02C02	GSE90496	Desmoplastic infantile astrocytoma and ganglioglioma	DIA/DIG	I	1	male	supratentorial, hemispheric, occipital;	initial operation	FFPE	1
GSM2405095_9969477124_R05C01	GSE90496	Rosette-forming glioneuronal tumour	RGNT	I	18	female	posterior fossa, ventricle IV;	initial operation	FFPE	1
GSM2405224_9980102125_R01C02	GSE90496	Retinoblastoma	RETB	not available	0	female	mesenchyme, cranium, intraocular;	not available	FROZEN	5
GSM2405225_9980102125_R02C02	GSE90496	Retinoblastoma	RETB	not available	1	female	mesenchyme, cranium, intraocular;	not available	FROZEN	5
GSM2405226_9980102125_R03C02	GSE90496	Retinoblastoma	RETB	not available	1	male	mesenchyme, cranium, intraocular;	not available	FROZEN	5
GSM2405535_9993943073_R04C01	GSE90496	CNS embryonal tumour, NOS	CNS_NB	IV	6	female	supratentorial, hemispheric, frontal; left;	not available	FFPE	11
GSM2405600_9993943074_R02C02	GSE90496	Pineoblastoma	PB	IV	15	female	supratentorial, diencephalic, pineal region;	not available	FFPE	5
GSM2405597_9993943074_R03C01	GSE90496	Pineoblastoma	PB	IV	3	female	supratentorial, diencephalic, pineal region;	not available	FFPE	5
GSM2405601_9993943074_R04C02	GSE90496	Pineoblastoma	PB	IV	11	female	supratentorial, diencephalic, pineal region;	not available	FFPE	5
GSM2405598_9993943074_R05C01	GSE90496	Pineoblastoma	PB	IV	9	female	supratentorial, diencephalic, pineal region;	not available	FFPE	5
GSM2940728_10003886253_R04C01	GSE109379	Oligodendroglioma, IDH-mutant and 1p/19q-codeleted	O_IDH_mut	NA	17	male	supratentorial, hemispheric, frontal; right;	initial operation	FFPE	1
GSM2940729_10003886253_R04C02	GSE109379	CNS embryonal tumour, NOS	CNS_NB	NA	2	female	supratentorial, diencephalic, thalamic, intraventricular; left;	not available	FFPE	14
GSM2940731_10003886256_R02C02	GSE109379	Pilocytic astrocytoma	PA	NA	12	female	spinal, intramedullary, conus region;	recurrence	FFPE	1
GSM2940746_10006823024_R02C02	GSE109379	Anaplastic astrocytoma, IDH-wildtype	AA_IDH_wt	NA	15	female	not available	initial operation	FFPE	1
GSM2940748_10006823024_R04C01	GSE109379	Medulloblastoma, genetically defined, SHH-activated	MB_SHH	NA	2	female	posterior fossa, cerebellum;	initial operation	FFPE	6
GSM2940750_10006823024_R05C02	GSE109379	Medulloblastoma, genetically defined, group 4	MB_G4	NA	8	male	not available	not available	FFPE	4
GSM2940752_10006823069_R01C01	GSE109379	Diffuse midline glioma, H3 K27M–mutant	DMG_K27	NA	1	female	not available	initial operation	FFPE	7
GSM2940753_10006823069_R01C02	GSE109379	Anaplastic ependymoma	AEPN	NA	9	female	not available	metastasis	FFPE	1
GSM2940755_10006823069_R03C01	GSE109379	Oligodendroglioma, IDH-mutant and 1p/19q-codeleted	O_IDH_mut	NA	14	male	supratentorial, hemispheric, frontal, temporal; right;	initial operation	FFPE	1
GSM2940773_10006823130_R02C02	GSE109379	Anaplastic ependymoma	AEPN	NA	3	male	posterior fossa, ventricle IV;	recurrence	FFPE	1
GSM2940776_10006823132_R05C02	GSE109379	Anaplastic ependymoma	AEPN	NA	2	female	posterior fossa, cerebellum; right;	initial operation	FFPE	1
GSM2940777_10006823133_R01C01	GSE109379	Medulloblastoma, genetically defined, SHH-activated	MB_SHH	NA	7	male	posterior fossa, cerebellum;	initial operation	FFPE	6
GSM2940780_10006823141_R04C01	GSE109379	Anaplastic ependymoma	AEPN	NA	8	male	spinal, sacral;	initial operation	FFPE	1
GSM2940782_10006823143_R06C02	GSE109379	Anaplastic pilocytic astrocytoma (unresolved status)	ANA_PA	NA	6	female	supratentorial, hemispheric, frontal, temporal; left;	initial operation	FROZEN	1
GSM2940790_10006823155_R01C01	GSE109379	Choroid plexus carcinoma	CPC	NA	0	male	supratentorial, intraventricular, ventricle II; left;	initial operation	FFPE	13
GSM2940796_10006823160_R01C02	GSE109379	CNS embryonal tumour, NOS	CNS_NB	NA	17	female	supratentorial, hemispheric, frontal; left;	recurrence	FFPE	11
GSM2940798_10006823160_R02C02	GSE109379	CNS embryonal tumour, NOS	CNS_NB	NA	17	female	supratentorial, hemispheric, frontal; left;	recurrence	FFPE	11
GSM2940800_10006823165_R03C01	GSE109379	Medulloblastoma, genetically defined, group 4	MB_G4	NA	18	male	not available	recurrence	FROZEN	4
GSM2940801_101178130116_R03C02	GSE109379	Glioblastoma, IDH-wildtype	GBM_IDH_wt	NA	15	male	not available	not available	FFPE	1
GSM2940802_101178130116_R06C01	GSE109379	Dysembryoplastic neuroepithelial tumour	DNET	NA	15	female	supratentorial, hemispheric, frontal; right;	initial operation	FFPE	1
GSM2940812_200277210030_R05C01	GSE109379	Glioblastoma, IDH-wildtype	GBM_IDH_wt	NA	18	male	supratentorial, hemispheric, frontal; right;	initial operation	FFPE	14
GSM2940817_200277210056_R04C01	GSE109379	Medulloblastoma, genetically defined, SHH-activated	MB_SHH	NA	8	female	posterior fossa;	not available	FFPE	6
GSM2940818_200277210056_R04C02	GSE109379	Glioblastoma, IDH-wildtype	GBM_IDH_wt	NA	4	male	supratentorial, diencephalic, basal ganglia; left;	initial operation	FFPE	14
GSM2940819_200277210056_R05C01	GSE109379	Pineoblastoma	PB	NA	1	male	supratentorial, diencephalic, pineal region;	not available	FFPE	5
GSM2940825_200325530023_R01C02	GSE109379	Embryonal tumour with multilayered rosettes, NOS	ETMR_NOS	NA	12	male	not available	not available	FFPE	1
GSM2940826_200325530023_R03C02	GSE109379	Medulloblastoma, genetically defined, group 4	MB_G4	NA	18	male	posterior fossa, ventricle IV;	initial operation	FFPE	4
GSM2940827_200325530023_R04C02	GSE109379	Pilocytic astrocytoma	PA	NA	8	male	posterior fossa;	recurrence	FFPE	1
GSM2940830_200325530023_R06C01	GSE109379	Glioblastoma, IDH-wildtype	GBM_IDH_wt	NA	0	male	not available	not available	FFPE	1
GSM2940834_200325530024_R02C01	GSE109379	Dysembryoplastic neuroepithelial tumour	DNET	NA	18	male	supratentorial, hemispheric, occipital; right;	initial operation	FFPE	1
GSM2940837_200325530024_R04C01	GSE109379	Medulloblastoma, genetically defined, group 4	MB_G4	NA	13	female	posterior fossa;	initial operation	FFPE	4
GSM2940841_200325530044_R04C02	GSE109379	Medulloblastoma, genetically defined, SHH-activated	MB_SHH	NA	0	male	posterior fossa, cerebellum, vermis;	initial operation	FFPE	6
GSM2940847_200325530103_R06C02	GSE109379	Papillary tumour of the pineal region	PTPR	NA	14	female	supratentorial, diencephalic, pineal region;	initial operation	FFPE	13
GSM2940851_200325530166_R02C02	GSE109379	Anaplastic ependymoma	AEPN	NA	7	female	not available	not available	FFPE	1
GSM2940853_200325530166_R04C01	GSE109379	Diffuse astrocytoma, IDH-wildtype	DA_IDH_wt	NA	1	male	supratentorial, hemispheric, temporal;	initial operation	FFPE	1
GSM2940854_200325530166_R04C02	GSE109379	Ependymoma	EPN	NA	6	male	posterior fossa;	initial operation	FFPE	1
GSM2940856_200325530166_R05C02	GSE109379	Glioblastoma, IDH-wildtype	GBM_IDH_wt	NA	16	female	posterior fossa, cerebellum; right;	not available	FFPE	7
GSM2940859_200360420061_R06C02	GSE109379	Oligodendroglioma, IDH-mutant and 1p/19q-codeleted	O_IDH_mut	NA	17	male	supratentorial, hemispheric, frontal; right;	initial operation	FFPE	1
GSM2940860_200360420062_R01C02	GSE109379	Diffuse midline glioma, H3 K27M–mutant	DMG_K27	NA	5	male	posterior fossa, brain stem, pons;	initial operation	FFPE	7
GSM2940869_200362700194_R04C02	GSE109379	Pilocytic astrocytoma	PA	NA	3	female	supratentorial;	initial operation	FFPE	1
GSM2940870_200362700194_R05C02	GSE109379	CNS embryonal tumour, NOS	CNS_NB	NA	9	female	spinal, thoracic, cauda equina region;	initial operation	FFPE	5
GSM2940873_200362700196_R02C01	GSE109379	Pilocytic astrocytoma	PA	NA	6	male	posterior fossa, cerebellum; left;	initial operation	FFPE	1
GSM2940876_200362700196_R04C01	GSE109379	CNS embryonal tumour, NOS	CNS_NB	NA	3	not available	not available	initial operation	FFPE	14
GSM2940877_200362700196_R05C01	GSE109379	Anaplastic ependymoma	AEPN	NA	5	female	posterior fossa;	recurrence	FFPE	1
GSM2940879_200362700196_R06C01	GSE109379	Medulloblastoma, genetically defined, SHH-activated	MB_SHH	NA	1	female	posterior fossa;	initial operation	FFPE	6
GSM2940880_200362700204_R01C01	GSE109379	Esthesioneuroblastoma/Olfactory neuroblastoma	ENB	NA	18	female	not available	initial operation	FFPE	17
GSM2940881_200362700204_R04C01	GSE109379	Ependymoma	EPN	NA	2	male	posterior fossa;	initial operation	FFPE	1
GSM2940884_200394870010_R04C01	GSE109379	Pilocytic astrocytoma	PA	NA	16	male	not available	not available	FFPE	1
GSM2940886_200394870010_R06C01	GSE109379	Medulloblastoma, genetically defined, SHH-activated	MB_SHH	NA	4	not available	not available	initial operation	FFPE	6
GSM2940887_200394870069_R01C02	GSE109379	Pilocytic astrocytoma	PA	NA	2	female	not available	not available	FFPE	1
GSM2940889_200394870069_R04C02	GSE109379	Anaplastic ependymoma	AEPN	NA	1	female	not available	not available	FFPE	1
GSM2940890_200394870069_R06C01	GSE109379	Diffuse astrocytoma, IDH-wildtype	DA_IDH_wt	NA	1	female	not available	initial operation	FFPE	1
GSM2940892_200394870072_R01C01	GSE109379	Meningioma	MNG	NA	16	male	not available	not available	FFPE	1
GSM2940894_200394870113_R06C02	GSE109379	Anaplastic ependymoma	AEPN	NA	12	male	not available	metastasis	FFPE	1
GSM2940899_200394970064_R05C01	GSE109379	Medulloblastoma, genetically defined, group 4	MB_G4	NA	3	male	not available	initial operation	FFPE	4
GSM2940906_200397540001_R04C01	GSE109379	Ganglioglioma	GG	NA	3	male	not available	not available	FFPE	1
GSM2940924_200406080086_R04C01	GSE109379	Medulloblastoma, genetically defined, group 3	MB_G3	NA	3	male	not available	initial operation	FFPE	2
GSM2940925_200406080086_R05C01	GSE109379	Medulloblastoma, genetically defined, SHH-activated	MB_SHH	NA	0	male	not available	initial operation	FFPE	6
GSM2940934_3998523018_R02C02	GSE109379	Pilocytic astrocytoma	PA	NA	3	female	peripheral nerve, cranial nerve, II; left;	initial operation	FFPE	1
GSM2940944_3998523022_R05C02	GSE109379	Ependymoma	EPN	NA	14	male	spinal;	not available	FFPE	1
GSM2940945_3998523022_R06C02	GSE109379	Ependymoma	EPN	NA	14	male	spinal, sacral;	recurrence	FFPE	1
GSM2940946_3998523030_R01C01	GSE109379	Pilocytic astrocytoma	PA	NA	10	male	posterior fossa, brain stem, tectum;	recurrence	FFPE	1
GSM2940948_3998523030_R02C01	GSE109379	Diffuse midline glioma, H3 K27M–mutant	DMG_K27	NA	16	female	supratentorial, diencephalic, thalamic, intraventricular, ventricle III;	initial operation	FFPE	7
GSM2940950_3998523030_R03C01	GSE109379	Diffuse midline glioma, H3 K27M–mutant	DMG_K27	NA	10	female	posterior fossa, brain stem;	initial operation	FFPE	7
GSM2940951_3998523030_R04C01	GSE109379	Diffuse midline glioma, H3 K27M–mutant	DMG_K27	NA	18	male	supratentorial, diencephalic, thalamic, intraventricular; right;	initial operation	FFPE	7
GSM2940953_3998523030_R05C01	GSE109379	Anaplastic astrocytoma, IDH-wildtype	AA_IDH_wt	NA	7	male	not available	not available	FFPE	1
GSM2940957_3998523031_R01C01	GSE109379	Medulloblastoma, genetically defined, group 3	MB_G3	NA	2	male	posterior fossa, ventricle IV;	initial operation	FFPE	2
GSM2940958_3998523031_R02C01	GSE109379	Medulloblastoma, genetically defined, SHH-activated	MB_SHH	NA	8	male	posterior fossa, cerebellum;	recurrence	FFPE	6
GSM2940960_3998523031_R06C02	GSE109379	Medulloblastoma, genetically defined, group 4	MB_G4	NA	4	male	posterior fossa;	initial operation	FFPE	4
GSM2940962_3998523032_R02C02	GSE109379	Anaplastic ependymoma	AEPN	NA	7	female	posterior fossa;	not available	FFPE	1
GSM2940964_3998523032_R05C01	GSE109379	Pilocytic astrocytoma	PA	NA	10	female	posterior fossa, cerebellum, hemispheric (cerebellum);	not available	FFPE	1
GSM2940969_3998523056_R03C01	GSE109379	Medulloblastoma, genetically defined, SHH-activated	MB_SHH	NA	2	male	posterior fossa, cerebellum; left;	not available	FFPE	6
GSM2940976_3998523057_R02C01	GSE109379	Medulloblastoma, genetically defined, group 4	MB_G4	NA	14	male	not available	not available	FFPE	4
GSM2940977_3998523057_R02C02	GSE109379	Dysembryoplastic neuroepithelial tumour	DNET	NA	13	female	supratentorial, hemispheric, temporal; right;	not available	FFPE	1
GSM2940982_3998523057_R06C02	GSE109379	Anaplastic ependymoma	AEPN	NA	13	female	not available	not available	FFPE	1
GSM2940984_3998523058_R02C01	GSE109379	Medulloblastoma, genetically defined, group 3	MB_G3	NA	6	female	posterior fossa, cerebellum;	not available	FFPE	2
GSM2940986_3998546128_R01C02	GSE109379	Anaplastic astrocytoma, IDH-wildtype	AA_IDH_wt	NA	8	female	supratentorial, diencephalic, thalamic; left; right;	not available	FFPE	14
GSM2940992_3998546128_R04C02	GSE109379	Pilocytic astrocytoma, pilomyxoid variant	PA_PMV	NA	2	male	supratentorial, intraventricular, ventricle III;	not available	FFPE	1
GSM2940993_3998546128_R05C01	GSE109379	Anaplastic astrocytoma, IDH-wildtype	AA_IDH_wt	NA	5	male	not available	not available	FFPE	1
GSM2940996_3998546129_R01C02	GSE109379	Anaplastic ependymoma	AEPN	NA	5	male	posterior fossa, ventricle IV, cerebello-pontine angle; left;	recurrence	FFPE	1
GSM2940999_3998546129_R03C01	GSE109379	Diffuse astrocytoma, IDH-wildtype	DA_IDH_wt	NA	4	not available	not available	not available	FFPE	1
GSM2941000_3998546129_R03C02	GSE109379	Anaplastic astrocytoma, IDH-mutant	AA_IDH_mut	NA	17	female	supratentorial, hemispheric; left;	initial operation	FFPE	1
GSM2941003_3998546129_R05C01	GSE109379	Medulloblastoma, genetically defined, SHH-activated	MB_SHH	NA	1	female	not available	initial operation	FFPE	6
GSM2941011_3998567085_R01C02	GSE109379	Anaplastic ependymoma	AEPN	NA	9	female	supratentorial, hemispheric; right;	not available	FFPE	1
GSM2941019_3998567087_R03C02	GSE109379	Pilocytic astrocytoma	PA	NA	7	male	posterior fossa, brain stem, cerebellum;	initial operation	FFPE	1
GSM2941021_3998567087_R04C02	GSE109379	Ependymoma	EPN	NA	9	male	posterior fossa, cerebellum;	initial operation	FFPE	1
GSM2941024_3998567087_R06C02	GSE109379	Medulloblastoma, genetically defined, group 4	MB_G4	NA	10	male	posterior fossa; spinal;	initial operation	FFPE	4
GSM2941025_3998567088_R02C01	GSE109379	Anaplastic pilocytic astrocytoma	ANA_PA	NA	15	male	posterior fossa, cerebellum;	not available	FFPE	1
GSM2941026_3998567088_R03C01	GSE109379	Anaplastic astrocytoma, IDH-mutant	AA_IDH_mut	NA	18	female	supratentorial, hemispheric, frontal; left;	initial operation	FFPE	1
GSM2941028_3998567088_R05C01	GSE109379	Anaplastic ependymoma	AEPN	NA	14	male	spinal, intramedullary, thoracic;	initial operation	FFPE	7
GSM2941030_3998568127_R05C02	GSE109379	Ewing sarcoma / peripheral primitive neuroectodermal tumour	EWS	NA	4	female	not available	initial operation	FFPE	15
GSM2941032_3998568154_R03C01	GSE109379	Anaplastic ganglioglioma	AGG	NA	15	female	not available	recurrence	FROZEN	1
GSM2941035_3998568166_R02C02	GSE109379	Anaplastic ependymoma	AEPN	NA	3	female	not available	not available	FFPE	1
GSM2941037_3998568166_R03C02	GSE109379	CNS embryonal tumour, NOS	CNS_NB	NA	3	female	not available	initial operation	FFPE	18
GSM2941053_3998909027_R04C01	GSE109379	Glioblastoma, IDH-wildtype	GBM_IDH_wt	NA	17	male	supratentorial, hemispheric, frontal; left;	initial operation	FFPE	14
GSM2941057_3998909050_R04C02	GSE109379	CNS embryonal tumour, NOS	CNS_NB	NA	0	female	not available	not available	FFPE	1
GSM2941059_3998909051_R01C01	GSE109379	Medulloblastoma, genetically defined, SHH-activated	MB_SHH	NA	14	female	not available	initial operation	FFPE	6
GSM2941061_3998909051_R04C01	GSE109379	CNS embryonal tumour, NOS	CNS_NB	NA	3	male	not available	recurrence	FFPE	10
GSM2941063_3998909062_R01C01	GSE109379	Glioblastoma, IDH-wildtype	GBM_IDH_wt	NA	18	male	not available	not available	FFPE	1
GSM2941079_3998909072_R05C01	GSE109379	Desmoplastic infantile astrocytoma and ganglioglioma	DIA/DIG	NA	1	male	not available	initial operation	FFPE	1
GSM2941080_3998909072_R05C02	GSE109379	Anaplastic ependymoma	AEPN	NA	5	male	not available	metastasis	FFPE	1
GSM2941084_3998909073_R02C01	GSE109379	CNS embryonal tumour, NOS	CNS_NB	NA	6	female	supratentorial, hemispheric, parietal;	not available	FFPE	19
GSM2941087_3998909075_R04C02	GSE109379	Anaplastic pleomorphic xanthoastrocytoma	APXA	NA	18	female	not available	metastasis	FFPE	14
GSM2941095_3998909181_R01C01	GSE109379	Medulloblastoma, genetically defined, SHH-activated	MB_SHH	NA	3	male	posterior fossa;	not available	FFPE	6
GSM2941096_3998909181_R01C02	GSE109379	Embryonal tumour with multilayered rosettes, C19MC-altered	ETMR_C19MC	NA	2	female	not available	initial operation	FFPE	9
GSM2941100_3998909181_R04C01	GSE109379	Pleomorphic xanthoastrocytoma	PXA	NA	17	female	not available	initial operation	FFPE	1
GSM2941103_3998909182_R03C01	GSE109379	Choroid plexus carcinoma	CPC	NA	11	female	not available	initial operation	FFPE	1
GSM2941104_3998909182_R03C02	GSE109379	Glioblastoma, IDH-wildtype	GBM_IDH_wt	NA	9	female	not available	not available	FFPE	1
GSM2941105_3998909182_R04C02	GSE109379	Anaplastic astrocytoma, IDH-wildtype	AA_IDH_wt	NA	15	female	not available	initial operation	FFPE	7
GSM2941109_3998909193_R01C01	GSE109379	Diffuse leptomeningeal glioneuronal tumour	DLGNT	NA	3	female	not available	initial operation	FFPE	1
GSM2941119_3998920120_R02C01	GSE109379	Medulloblastoma, genetically defined, group 3	MB_G3	NA	4	male	not available	initial operation	FFPE	2
GSM2941129_3998998159_R03C02	GSE109379	Medulloblastoma, genetically defined, WNT-activated	MB_WNT	NA	14	not available	not available	initial operation	FFPE	3
GSM2941133_3998998159_R05C02	GSE109379	Anaplastic pleomorphic xanthoastrocytoma	APXA	NA	10	male	not available	initial operation	FFPE	1
GSM2941135_3998998159_R06C02	GSE109379	Anaplastic pleomorphic xanthoastrocytoma	APXA	NA	10	male	not available	recurrence	FFPE	14
GSM2941143_3998998187_R02C01	GSE109379	CNS embryonal tumour, NOS	CNS_NB	NA	13	female	not available	not available	FFPE	14
GSM2941144_3998998187_R04C01	GSE109379	Anaplastic ependymoma	AEPN	NA	8	female	not available	recurrence	FFPE	1
GSM2941155_3999002044_R06C01	GSE109379	Anaplastic astrocytoma, IDH-wildtype	AA_IDH_wt	NA	2	male	not available	initial operation	FFPE	1
GSM2941168_3999078079_R03C02	GSE109379	Atypical teratoid/rhabdoid tumour	ATRT	NA	1	male	supratentorial; posterior fossa, cerebellum;	initial operation	FFPE	12
GSM2941169_3999078079_R05C01	GSE109379	Anaplastic ependymoma	AEPN	NA	2	male	posterior fossa;	not available	FFPE	1
GSM2941170_3999078079_R06C02	GSE109379	Medulloblastoma, genetically defined, WNT-activated	MB_WNT	NA	14	female	supratentorial, intraventricular, ventricle III;	initial operation	FFPE	3
GSM2941173_3999078080_R06C02	GSE109379	CNS embryonal tumour, NOS	CNS_NB	NA	4	female	supratentorial, intraventricular, ventricle II; left; right;	not available	FFPE	10
GSM2941175_3999078119_R03C02	GSE109379	Pilocytic astrocytoma	PA	NA	2	female	posterior fossa, brain stem, ventricle IV;	not available	FFPE	1
GSM2941179_3999078120_R03C01	GSE109379	Medulloblastoma, genetically defined, group 3	MB_G3	NA	3	female	posterior fossa;	initial operation	FFPE	2
GSM2941181_3999078120_R05C01	GSE109379	Diffuse midline glioma, H3 K27M–mutant	DMG_K27	NA	9	female	supratentorial, diencephalic, thalamic; left;	initial operation	FFPE	7
GSM2941182_3999078120_R05C02	GSE109379	Ependymoma	EPN	NA	5	male	supratentorial, hemispheric, frontal, temporal, intraventricular, ventricle II; right;	recurrence	FFPE	1
GSM2941186_3999078123_R02C01	GSE109379	Pilocytic astrocytoma	PA	NA	1	female	supratentorial, sellar region, suprasellar;	initial operation	FFPE	1
GSM2941188_3999078123_R03C01	GSE109379	Embryonal tumour with multilayered rosettes, C19MC-altered	ETMR_C19MC	NA	2	male	posterior fossa, brain stem, pons, cerebellar peduncles;	recurrence	FFPE	9
GSM2941189_3999078123_R05C01	GSE109379	Medulloblastoma, genetically defined, group 4	MB_G4	NA	10	male	not available	not available	FFPE	4
GSM2941190_3999078159_R02C01	GSE109379	Medulloblastoma, genetically defined, group 4	MB_G4	NA	16	female	posterior fossa, cerebellum, ventricle IV;	recurrence	FFPE	4
GSM2941193_3999078159_R06C01	GSE109379	Glioblastoma, IDH-wildtype	GBM_IDH_wt	NA	11	female	not available	not available	FFPE	1
GSM2941195_3999095103_R01C02	GSE109379	Pilocytic astrocytoma	PA	NA	7	male	posterior fossa; spinal;	initial operation	FFPE	1
GSM2941198_3999095103_R05C01	GSE109379	Anaplastic ependymoma	AEPN	NA	1	female	supratentorial, hemispheric; right;	not available	FFPE	1
GSM2941199_3999095103_R06C01	GSE109379	Pilocytic astrocytoma	PA	NA	15	male	posterior fossa, ventricle IV;	not available	FFPE	1
GSM2941204_3999095104_R04C02	GSE109379	Anaplastic ependymoma	AEPN	NA	1	female	supratentorial, intraventricular, ventricle III;	not available	FFPE	1
GSM2941206_3999095104_R06C01	GSE109379	Anaplastic astrocytoma, IDH-wildtype	AA_IDH_wt	NA	12	female	supratentorial, hemispheric, frontal, parietal; right;	initial operation	FFPE	1
GSM2941208_3999100043_R04C01	GSE109379	Pilocytic astrocytoma	PA	NA	15	male	supratentorial; peripheral nerve, cranial nerve, II;	initial operation	FROZEN	1
GSM2941209_3999100091_R06C02	GSE109379	Medulloblastoma, genetically defined, group 4	MB_G4	NA	14	male	not available	not available	FFPE	4
GSM2941211_3999100100_R04C02	GSE109379	Medulloblastoma, genetically defined, group 4	MB_G4	NA	8	male	not available	not available	FFPE	4
GSM2941212_3999100100_R05C01	GSE109379	Glioblastoma, IDH-wildtype	GBM_IDH_wt	NA	2	female	posterior fossa;	initial operation	FFPE	1
GSM2941214_3999100101_R02C01	GSE109379	Medulloblastoma, genetically defined, group 3	MB_G3	NA	9	male	posterior fossa, ventricle IV;	initial operation	FFPE	2
GSM2941220_3999543042_R05C02	GSE109379	Pilocytic astrocytoma	PA	NA	13	female	not available	recurrence	FFPE	1
GSM2941221_3999543042_R06C02	GSE109379	Pilocytic astrocytoma	PA	NA	2	female	not available	recurrence	FFPE	1
GSM2941227_3999543050_R06C02	GSE109379	Medulloblastoma, genetically defined, group 4	MB_G4	NA	14	male	not available	recurrence	FFPE	4
GSM2941231_3999543051_R06C02	GSE109379	Medulloblastoma, genetically defined, group 4	MB_G4	NA	7	female	not available	not available	FFPE	4
GSM2941233_3999547142_R01C02	GSE109379	Choroid plexus carcinoma	CPC	NA	3	male	not available	initial operation	FFPE	9
GSM2941236_3999547142_R05C02	GSE109379	CNS embryonal tumour, NOS	CNS_NB	NA	8	male	not available	initial operation	FFPE	20
GSM2941242_3999834002_R04C02	GSE109379	Pilocytic astrocytoma	PA	NA	13	male	spinal, intramedullary;	initial operation	FFPE	1
GSM2941243_3999834002_R06C02	GSE109379	Ganglioglioma	GG	NA	9	male	supratentorial, hemispheric, frontal, parietal; right;	initial operation	FFPE	1
GSM2941246_3999834021_R03C01	GSE109379	Diffuse midline glioma, H3 K27M–mutant	DMG_K27	NA	7	female	posterior fossa;	not available	FFPE	7
GSM2941249_3999834067_R01C01	GSE109379	Glioblastoma, IDH-wildtype	GBM_IDH_wt	NA	0	male	supratentorial, hemispheric; right;	initial operation	FFPE	1
GSM2941251_3999834067_R02C02	GSE109379	Medulloblastoma, genetically defined, group 3	MB_G3	NA	8	male	not available	initial operation	FFPE	2
GSM2941252_3999834067_R04C01	GSE109379	Medulloblastoma, genetically defined, group 4	MB_G4	NA	8	female	not available	initial operation	FFPE	4
GSM2941254_3999834068_R01C01	GSE109379	Atypical teratoid/rhabdoid tumour	ATRT	NA	4	male	mesenchyme, cranium;	initial operation	FFPE	12
GSM2941256_3999834068_R02C01	GSE109379	CNS embryonal tumour, NOS	CNS_NB	NA	1	male	supratentorial, intraventricular, ventricle II; right;	initial operation	FFPE	1
GSM2941257_3999834068_R04C01	GSE109379	Diffuse midline glioma, H3 K27M–mutant	DMG_K27	NA	4	female	supratentorial, diencephalic, thalamic; right;	not available	FFPE	1
GSM2941265_3999834070_R04C01	GSE109379	CNS embryonal tumour, NOS	CNS_NB	NA	12	female	supratentorial, hemispheric, frontal; left;	not available	FFPE	14
GSM2941272_3999834098_R04C01	GSE109379	Medulloblastoma, genetically defined, group 4	MB_G4	NA	8	male	posterior fossa, ventricle IV;	not available	FFPE	4
GSM2941277_3999834105_R04C02	GSE109379	Atypical meningioma	AM	NA	15	male	not available	not available	FFPE	1
GSM2941279_3999834105_R06C02	GSE109379	Medulloblastoma, genetically defined, WNT-activated	MB_WNT	NA	15	female	not available	initial operation	FFPE	3
GSM2941280_3999834115_R01C01	GSE109379	Ependymoma	EPN	NA	3	female	not available	recurrence	FFPE	1
GSM2941281_3999834115_R02C01	GSE109379	Gliosarcoma, IDH-wildtype	GS_IDH_wt	NA	1	not available	not available	initial operation	FFPE	14
GSM2941286_3999834120_R02C01	GSE109379	Pilocytic astrocytoma	PA	NA	16	male	not available	not available	FROZEN	1
GSM2941299_3999875071_R02C02	GSE109379	Meningioma	MNG	NA	3	female	not available	initial operation	FFPE	1
GSM2941305_3999875073_R01C02	GSE109379	Medulloblastoma, genetically defined, group 3	MB_G3	NA	4	male	not available	initial operation	FFPE	2
GSM2941306_3999875073_R02C02	GSE109379	Ganglioglioma	GG	NA	16	male	not available	initial operation	FFPE	1
GSM2941309_3999875073_R05C02	GSE109379	Medulloblastoma, genetically defined, group 4	MB_G4	NA	4	male	not available	initial operation	FFPE	4
GSM2941314_3999875076_R04C01	GSE109379	Medulloblastoma, genetically defined, SHH-activated	MB_SHH	NA	1	not available	not available	initial operation	FFPE	6
GSM2941317_9020331028_R04C01	GSE109379	Medulloblastoma, genetically defined, group 4	MB_G4	NA	15	female	not available	recurrence	FFPE	4
GSM2941319_9297949046_R04C01	GSE109379	Medulloblastoma, genetically defined, group 3	MB_G3	NA	5	male	not available	not available	FFPE	2
GSM2941321_9297949139_R05C02	GSE109379	Glioblastoma, IDH-wildtype	GBM_IDH_wt	NA	16	male	not available	recurrence	FFPE	14
GSM2941322_9297949139_R06C02	GSE109379	Medulloblastoma, genetically defined, SHH-activated	MB_SHH	NA	4	male	not available	not available	FFPE	6
GSM2941323_9305216168_R06C02	GSE109379	Medulloblastoma, genetically defined, group 4	MB_G4	NA	14	male	not available	not available	FFPE	4
GSM2941326_9305651095_R03C02	GSE109379	Pilocytic astrocytoma	PA	NA	11	female	posterior fossa, brain stem;	recurrence	FFPE	1
GSM2941327_9305651095_R06C01	GSE109379	Medulloblastoma, genetically defined, group 4	MB_G4	NA	12	male	posterior fossa, ventricle IV;	not available	FFPE	4
GSM2941328_9305651146_R01C01	GSE109379	Medulloblastoma, genetically defined, group 3	MB_G3	NA	2	not available	posterior fossa, cerebellum, hemispheric (cerebellum), vermis; right;	not available	FFPE	2
GSM2941329_9305651146_R04C01	GSE109379	Medulloblastoma, genetically defined, group 4	MB_G4	NA	15	male	posterior fossa, ventricle IV;	not available	FFPE	4
GSM2941330_9340996003_R03C02	GSE109379	Medulloblastoma, genetically defined, SHH-activated	MB_SHH	NA	4	female	posterior fossa;	initial operation	FFPE	6
GSM2941331_9340996058_R01C01	GSE109379	Medulloblastoma, genetically defined, group 3	MB_G3	NA	14	not available	not available	recurrence	FFPE	4
GSM2941332_9340996058_R02C01	GSE109379	Anaplastic ependymoma	AEPN	NA	4	female	not available	metastasis	FFPE	1
GSM2941334_9340996058_R06C01	GSE109379	Anaplastic ependymoma	AEPN	NA	2	male	supratentorial, hemispheric, temporal; right;	initial operation	FFPE	1
GSM2941339_9373550131_R03C02	GSE109379	Diffuse astrocytoma, IDH-wildtype	DA_IDH_wt	NA	17	not available	supratentorial, hemispheric, temporal; right;	not available	FFPE	1
GSM2941340_9373550131_R04C01	GSE109379	Anaplastic ependymoma	AEPN	NA	16	female	not available	recurrence	FFPE	1
GSM2941341_9373550131_R04C02	GSE109379	Ganglioglioma	GG	NA	14	not available	posterior fossa, brain stem, medulla oblongata (craniocervical), ventricle IV; spinal, cervical;	not available	FFPE	1
GSM2941342_9373550131_R05C01	GSE109379	Pilocytic astrocytoma	PA	NA	8	male	posterior fossa, brain stem, medulla oblongata (craniocervical); spinal, intramedullary, cervical, C1, C2;	recurrence	FFPE	1
GSM2941346_9373551108_R01C01	GSE109379	Medulloblastoma, genetically defined, group 3	MB_G3	NA	5	not available	not available	not available	FFPE	4
GSM2941347_9373551108_R03C01	GSE109379	Medulloblastoma, genetically defined, SHH-activated	MB_SHH	NA	13	female	not available	recurrence	FFPE	6
GSM2941348_9374342010_R02C01	GSE109379	Anaplastic ependymoma	AEPN	NA	12	male	supratentorial, hemispheric, frontal, temporal; right;	recurrence	FFPE	10
GSM2941352_9376561022_R03C02	GSE109379	Anaplastic ependymoma	AEPN	NA	5	male	not available	recurrence	FFPE	1
GSM2941353_9376561022_R05C02	GSE109379	Pilocytic astrocytoma	PA	NA	15	female	not available	not available	FFPE	1
GSM2941354_9376561022_R06C02	GSE109379	Anaplastic ependymoma	AEPN	NA	8	male	not available	recurrence	FFPE	1
GSM2941355_9376561024_R04C01	GSE109379	Anaplastic ependymoma	AEPN	NA	16	male	not available	recurrence	FFPE	1
GSM2941364_9379082092_R01C02	GSE109379	Embryonal tumour with multilayered rosettes, C19MC-altered	ETMR_C19MC	NA	1	male	not available	not available	FFPE	9
GSM2941366_9379082092_R04C02	GSE109379	Pilocytic astrocytoma	PA	NA	15	male	supratentorial, diencephalic, thalamic; left;	initial operation	FFPE	7
GSM2941367_9379082092_R05C02	GSE109379	Medulloblastoma, genetically defined, group 4	MB_G4	NA	15	female	posterior fossa, brain stem, ventricle IV;	not available	FFPE	4
GSM2941368_9379086132_R02C01	GSE109379	Glioblastoma, IDH-wildtype	GBM_IDH_wt	NA	5	male	supratentorial; posterior fossa;	not available	FFPE	14
GSM2941370_9379086132_R05C01	GSE109379	CNS embryonal tumour, NOS	CNS_NB	NA	2	male	supratentorial, hemispheric, frontal; left;	initial operation	FFPE	11
GSM2941375_9406921070_R02C02	GSE109379	Medulloblastoma, genetically defined, group 4	MB_G4	NA	8	male	posterior fossa, cerebellum, vermis;	initial operation	FFPE	4
GSM2941376_9406921070_R04C01	GSE109379	Pilocytic astrocytoma	PA	NA	6	male	spinal, intramedullary, cervical, C2, C3, C4, C5, C6, C7, thoracic, T1;	recurrence	FFPE	1
GSM2941377_9406921070_R05C01	GSE109379	Ganglioglioma	GG	NA	15	male	supratentorial, hemispheric, temporal; right;	initial operation	FFPE	1
GSM2941379_9406921148_R02C01	GSE109379	Anaplastic ependymoma	AEPN	NA	10	male	posterior fossa, brain stem;	not available	FFPE	1
GSM2941380_9406921148_R04C01	GSE109379	Medulloblastoma, NOS	MB_NOS	NA	18	male	spinal, cervical, C6, C7;	metastasis	FFPE	5
GSM2941382_9406921148_R06C02	GSE109379	Medulloblastoma, genetically defined, group 3	MB_G3	NA	5	male	not available	recurrence	FFPE	2
GSM2941383_9406921149_R01C01	GSE109379	CNS embryonal tumour, NOS	CNS_NB	NA	2	male	not available	not available	FFPE	7
GSM2941388_9407201028_R04C02	GSE109379	Anaplastic ependymoma	AEPN	NA	6	male	not available	not available	FFPE	1
GSM2941390_9407201029_R02C02	GSE109379	Diffuse astrocytoma, IDH-wildtype	DA_IDH_wt	NA	17	male	supratentorial, hemispheric, temporal;	initial operation	FFPE	1
GSM2941394_9407201030_R06C01	GSE109379	Medulloblastoma, genetically defined, group 4	MB_G4	NA	14	male	posterior fossa, brain stem, cerebellum;	initial operation	FFPE	4
GSM2941395_9407210090_R06C02	GSE109379	Medulloblastoma, genetically defined, group 4	MB_G4	NA	6	male	not available	metastasis	FFPE	4
GSM2941397_9420867051_R03C01	GSE109379	Pilocytic astrocytoma	PA	NA	1	male	posterior fossa, cerebellum;	initial operation	FFPE	1
GSM2941398_9420867051_R04C01	GSE109379	Glioblastoma, IDH-wildtype	GBM_IDH_wt	NA	16	male	supratentorial, hemispheric, parietal, occipital; left;	initial operation	FFPE	7
GSM2941399_9420867051_R05C01	GSE109379	Anaplastic ependymoma	AEPN	NA	2	female	not available	recurrence	FFPE	1
GSM2941400_9420867051_R06C01	GSE109379	Atypical teratoid/rhabdoid tumour	ATRT	NA	2	male	posterior fossa;	initial operation	FFPE	12
GSM2941404_9420867121_R06C02	GSE109379	Anaplastic astrocytoma, IDH-wildtype	AA_IDH_wt	NA	3	male	posterior fossa;	not available	FFPE	1
GSM2941408_9422493151_R05C02	GSE109379	Anaplastic ependymoma	AEPN	NA	9	male	posterior fossa, ventricle IV;	not available	FFPE	1
GSM2941409_9422493151_R06C01	GSE109379	Medulloblastoma, genetically defined, group 4	MB_G4	NA	11	male	posterior fossa, cerebellum;	initial operation	FFPE	4
GSM2941410_9426021175_R01C02	GSE109379	Medulloblastoma, genetically defined, group 4	MB_G4	NA	8	female	not available	metastasis	FFPE	4
GSM2941412_9426021175_R05C01	GSE109379	Medulloblastoma, genetically defined, group 3	MB_G3	NA	9	male	not available	recurrence	FFPE	2
GSM2941414_9444374133_R04C01	GSE109379	Glioblastoma, IDH-wildtype	GBM_IDH_wt	NA	16	female	supratentorial, hemispheric, parietal; left;	initial operation	FFPE	14
GSM2941417_9444374168_R04C02	GSE109379	Diffuse midline glioma, H3 K27M–mutant	DMG_K27	NA	7	male	supratentorial, diencephalic, thalamic; left;	initial operation	FROZEN	7
GSM2941419_9444375028_R03C02	GSE109379	Medulloblastoma, genetically defined, group 3	MB_G3	NA	7	male	not available	not available	FFPE	2
GSM2941424_9444375037_R01C01	GSE109379	Diffuse midline glioma, H3 K27M–mutant	DMG_K27	NA	5	male	posterior fossa, brain stem, pons;	not available	FFPE	1
GSM2941426_9444375037_R06C02	GSE109379	Pilocytic astrocytoma	PA	NA	6	male	not available	not available	FFPE	1
GSM2941429_9444375114_R04C02	GSE109379	Medulloblastoma, genetically defined, SHH-activated	MB_SHH	NA	13	male	not available	initial operation	FFPE	6
GSM2941430_9444375114_R05C02	GSE109379	Glioblastoma, IDH-wildtype	GBM_IDH_wt	NA	16	male	not available	recurrence	FFPE	14
GSM2941435_9513149129_R01C01	GSE109379	Medulloblastoma, genetically defined, group 4	MB_G4	NA	8	female	not available	recurrence	FFPE	4
GSM2941442_9513149129_R06C01	GSE109379	Glioblastoma, IDH-wildtype	GBM_IDH_wt	NA	13	male	not available	recurrence	FFPE	1
GSM2941443_9533774014_R04C02	GSE109379	Diffuse midline glioma, H3 K27M–mutant	DMG_K27	NA	9	male	posterior fossa, brain stem;	initial operation	FFPE	7
GSM2941445_9533774014_R06C02	GSE109379	Atypical meningioma	AM	NA	8	not available	spinal, meningeal (spinal), cervical;	initial operation	FFPE	1
GSM2941446_9533774018_R02C02	GSE109379	Embryonal tumour with multilayered rosettes, C19MC-altered	ETMR_C19MC	NA	2	male	not available	initial operation	FFPE	9
GSM2941448_9533774021_R02C02	GSE109379	Atypical teratoid/rhabdoid tumour	ATRT	NA	4	female	spinal, extradural, lumbar, L2;	initial operation	FFPE	12
GSM2941449_9533774021_R03C02	GSE109379	Ependymoma	EPN	NA	17	male	not available	initial operation	FFPE	1
GSM2941453_9533774024_R05C01	GSE109379	Anaplastic ependymoma	AEPN	NA	7	female	not available	initial operation	FFPE	13
GSM2941454_9533774024_R06C01	GSE109379	Diffuse midline glioma, H3 K27M–mutant	DMG_K27	NA	5	female	posterior fossa, brain stem, pons;	initial operation	FFPE	7
GSM2941455_9533774033_R02C02	GSE109379	Anaplastic ependymoma	AEPN	NA	4	male	not available	recurrence	FFPE	1
GSM2941456_9533774033_R03C02	GSE109379	Glioblastoma, IDH-wildtype	GBM_IDH_wt	NA	17	female	supratentorial, hemispheric, frontal, temporal;	initial operation	FFPE	19
GSM2941457_9533774033_R04C02	GSE109379	Glioblastoma, IDH-wildtype	GBM_IDH_wt	NA	8	female	not available	recurrence	FFPE	21
GSM2941465_9533774088_R05C02	GSE109379	Dysembryoplastic neuroepithelial tumour	DNET	NA	13	female	supratentorial, hemispheric, temporal; left;	initial operation	FFPE	1
GSM2941466_9533774097_R03C02	GSE109379	Medulloblastoma, genetically defined, SHH-activated	MB_SHH	NA	3	male	not available	initial operation	FFPE	6
GSM2941476_9534104008_R02C01	GSE109379	Ependymoma	EPN	NA	4	male	supratentorial, hemispheric, frontal, intraventricular, ventricle II, ventricle III; left;	recurrence	FFPE	1
GSM2941477_9534104008_R03C01	GSE109379	Anaplastic ependymoma	AEPN	NA	16	male	posterior fossa, brain stem, ventricle IV;	initial operation	FFPE	1
GSM2941483_9534104010_R04C02	GSE109379	Anaplastic ependymoma	AEPN	NA	8	male	posterior fossa, cerebello-pontine angle;	recurrence	FFPE	1
GSM2941487_9553932002_R06C02	GSE109379	CNS embryonal tumour, NOS	CNS_NB	NA	13	female	spinal, intramedullary, thoracic, T8, T9, T10, T11, T12, lumbar, L1;	not available	FFPE	7
GSM2941492_9553932010_R06C02	GSE109379	Anaplastic pleomorphic xanthoastrocytoma	APXA	NA	18	male	not available	not available	FFPE	1
GSM2941496_9553932030_R06C01	GSE109379	Anaplastic astrocytoma, IDH-wildtype	AA_IDH_wt	NA	6	female	supratentorial, intraventricular, ventricle II; left;	not available	FFPE	14
GSM2941497_9553932054_R01C02	GSE109379	Diffuse astrocytoma, IDH-wildtype	DA_IDH_wt	NA	2	male	not available	not available	FFPE	1
GSM2941498_9553932054_R02C02	GSE109379	CNS embryonal tumour, NOS	CNS_NB	NA	13	male	not available	not available	FFPE	2
GSM2941503_9553932054_R05C02	GSE109379	Embryonal tumour with multilayered rosettes, C19MC-altered	ETMR_C19MC	NA	4	male	not available	initial operation	FFPE	9
GSM2941504_9553932054_R06C01	GSE109379	Pilocytic astrocytoma	PA	NA	11	female	supratentorial, diencephalic, thalamic; left;	not available	FFPE	1
GSM2941505_9611519030_R05C01	GSE109379	Pilocytic astrocytoma, pilomyxoid variant	PA_PMV	NA	1	not available	not available	initial operation	FFPE	1
GSM2941507_9611519051_R02C01	GSE109379	Anaplastic ependymoma	AEPN	NA	2	male	posterior fossa, ventricle IV;	initial operation	FFPE	1
GSM2941515_9647455233_R04C01	GSE109379	Anaplastic ependymoma	AEPN	NA	3	male	not available	recurrence	FFPE	1
GSM2941516_9647455233_R04C02	GSE109379	Pilocytic astrocytoma	PA	NA	7	female	not available	not available	FFPE	1
GSM2941520_9721366135_R02C01	GSE109379	Medulloblastoma, genetically defined, WNT-activated	MB_WNT	NA	13	not available	not available	initial operation	FFPE	3
GSM2941522_9721366138_R05C02	GSE109379	Anaplastic pilocytic astrocytoma (unresolved status)	ANA_PA	NA	4	female	spinal, thoracic, lumbar;	recurrence	FFPE	1
GSM2941524_9721366149_R01C01	GSE109379	Atypical meningioma	AM	NA	7	male	supratentorial, sellar region, suprasellar, meningeal (supratentorial), frontal;	recurrence	FFPE	1
GSM2941526_9721366149_R02C01	GSE109379	Anaplastic ependymoma	AEPN	NA	6	male	posterior fossa, brain stem, cerebellum;	initial operation	FFPE	1
GSM2941530_9721366149_R05C02	GSE109379	Anaplastic ependymoma	AEPN	NA	9	female	supratentorial, hemispheric, parietal, occipital; right;	initial operation	FFPE	1
GSM2941534_9721366150_R03C01	GSE109379	Anaplastic ependymoma	AEPN	NA	13	female	not available	recurrence	FFPE	1
GSM2941535_9721366150_R05C01	GSE109379	Atypical teratoid/rhabdoid tumour	ATRT	NA	0	male	posterior fossa, ventricle IV;	initial operation	FFPE	12
GSM2941536_9721366150_R06C01	GSE109379	Diffuse midline glioma, H3 K27M–mutant	DMG_K27	NA	8	male	supratentorial, diencephalic, thalamic; left;	initial operation	FFPE	7
GSM2941538_9741779119_R02C02	GSE109379	CNS embryonal tumour, NOS	CNS_NB	NA	6	male	not available	recurrence	FFPE	15
GSM2941540_9741779119_R03C02	GSE109379	Anaplastic ependymoma	AEPN	NA	8	male	posterior fossa;	not available	FFPE	1
GSM2941544_9741950008_R01C01	GSE109379	CNS embryonal tumour, NOS	CNS_NB	NA	16	female	supratentorial, hemispheric, frontal; left;	recurrence	FFPE	11
GSM2941548_9741950008_R05C01	GSE109379	Medulloblastoma, genetically defined, group 3	MB_G3	NA	9	male	not available	metastasis	FFPE	4
GSM2941551_9741950025_R03C02	GSE109379	Pleomorphic xanthoastrocytoma	PXA	NA	13	male	not available	initial operation	FFPE	1
GSM2941557_9741950085_R01C02	GSE109379	Anaplastic ependymoma	AEPN	NA	11	female	not available	recurrence	FFPE	1
GSM2941560_9741950085_R03C01	GSE109379	Ependymoma	EPN	NA	17	male	not available	not available	FFPE	1
GSM2941564_9741950085_R06C02	GSE109379	Medulloblastoma, genetically defined, group 3	MB_G3	NA	9	female	not available	recurrence	FFPE	2
GSM2941565_9741950095_R01C02	GSE109379	Medulloblastoma, genetically defined, group 3	MB_G3	NA	6	male	posterior fossa;	not available	FFPE	2
GSM2941570_9741950095_R04C02	GSE109379	Diffuse midline glioma, H3 K27M–mutant	DMG_K27	NA	6	female	supratentorial, diencephalic, thalamic;	initial operation	FFPE	7
GSM2941571_9741950095_R05C01	GSE109379	Glioblastoma, IDH-wildtype	GBM_IDH_wt	NA	10	male	supratentorial, hemispheric, temporal, diencephalic, pineal region, basal ganglia, thalamic; right;	initial operation	FFPE	1
GSM2941586_9855358001_R03C02	GSE109379	Medulloblastoma, genetically defined, group 4	MB_G4	NA	4	female	not available	metastasis	FFPE	4
GSM2941603_9855358035_R06C02	GSE109379	Medulloblastoma, genetically defined, SHH-activated	MB_SHH	NA	3	female	not available	not available	FROZEN	6
GSM2941611_9855358058_R05C01	GSE109379	Medulloblastoma, genetically defined, SHH-activated	MB_SHH	NA	18	not available	not available	initial operation	FFPE	6
GSM2941622_9878820018_R02C01	GSE109379	Glioblastoma, IDH-wildtype	GBM_IDH_wt	NA	8	male	posterior fossa, cerebellum, vermis, ventricle IV;	recurrence	FFPE	7
GSM2941629_9878820021_R01C02	GSE109379	Diffuse leptomeningeal glioneuronal tumour	DLGNT	NA	15	female	not available	initial operation	FFPE	7
GSM2941630_9878820021_R02C02	GSE109379	Ependymoma	EPN	NA	2	female	not available	not available	FFPE	1
GSM2941631_9878820021_R03C01	GSE109379	CNS embryonal tumour, NOS	CNS_NB	NA	0	male	posterior fossa, ventricle IV;	initial operation	FFPE	9
GSM2941632_9878820066_R01C01	GSE109379	Medulloblastoma, NOS	MB_NOS	NA	8	male	not available	recurrence	FROZEN	7
GSM2941635_9878820122_R05C02	GSE109379	Glioblastoma, IDH-wildtype	GBM_IDH_wt	NA	1	female	not available	recurrence	FFPE	1
GSM2941636_9878820122_R06C02	GSE109379	Anaplastic ependymoma	AEPN	NA	3	male	posterior fossa, brain stem, cerebellum;	initial operation	FFPE	1
GSM2941638_9878820123_R03C02	GSE109379	Anaplastic ependymoma	AEPN	NA	9	not available	not available	initial operation	FFPE	1
GSM2941646_9878820140_R05C01	GSE109379	Embryonal tumour with multilayered rosettes, C19MC-altered	ETMR_C19MC	NA	4	male	not available	metastasis	FFPE	9
GSM2941650_9878820156_R02C01	GSE109379	Choroid plexus papilloma	CPP	NA	1	male	not available	initial operation	FFPE	13
GSM2941655_9878820156_R05C02	GSE109379	Pilocytic astrocytoma	PA	NA	2	female	not available	initial operation	FFPE	1
GSM2941660_9878827210_R01C02	GSE109379	Glioblastoma, IDH-wildtype	GBM_IDH_wt	NA	14	female	not available	not available	FFPE	14
GSM2941662_9878827210_R02C02	GSE109379	Glioblastoma, IDH-wildtype	GBM_IDH_wt	NA	10	not available	not available	not available	FFPE	14
GSM2941668_9878827210_R06C01	GSE109379	Glioblastoma, IDH-wildtype	GBM_IDH_wt	NA	13	male	not available	not available	FFPE	14
GSM2941692_9968646117_R05C02	GSE109379	Anaplastic pilocytic astrocytoma (unresolved status)	ANA_PA	NA	8	male	posterior fossa, cerebellum;	initial operation	FFPE	1
GSM2941699_9968646118_R06C01	GSE109379	Glioblastoma, IDH-wildtype	GBM_IDH_wt	NA	13	male	supratentorial, diencephalic, thalamic; posterior fossa, brain stem, pons;	initial operation	FFPE	1
GSM2941703_9968646164_R02C02	GSE109379	CNS embryonal tumour, NOS	CNS_NB	NA	10	male	supratentorial, hemispheric, frontal; left; right;	initial operation	FFPE	14
GSM2941705_9968646164_R05C02	GSE109379	Diffuse midline glioma, H3 K27M–mutant	DMG_K27	NA	3	male	posterior fossa, brain stem, pons;	initial operation	FFPE	7
GSM2941707_9968646165_R02C02	GSE109379	Anaplastic astrocytoma, IDH-wildtype	AA_IDH_wt	NA	7	male	supratentorial, diencephalic, thalamic;	not available	FFPE	14
GSM2941709_9968646165_R04C01	GSE109379	Diffuse midline glioma, H3 K27M–mutant	DMG_K27	NA	5	male	posterior fossa, brain stem;	initial operation	FFPE	7
GSM2941711_9968646165_R06C01	GSE109379	Medulloblastoma, genetically defined, group 4	MB_G4	NA	15	male	posterior fossa, ventricle IV;	initial operation	FFPE	4
GSM2941713_9968646167_R01C01	GSE109379	Anaplastic ependymoma	AEPN	NA	7	female	posterior fossa, ventricle IV;	recurrence	FFPE	1
GSM2941714_9968646167_R02C02	GSE109379	Glioblastoma, IDH-wildtype	GBM_IDH_wt	NA	18	male	supratentorial, hemispheric, occipital; left;	recurrence	FFPE	1
GSM2941718_9969477013_R03C01	GSE109379	Anaplastic ependymoma	AEPN	NA	10	male	posterior fossa, ventricle IV;	recurrence	FFPE	1
GSM2941724_9969477014_R03C02	GSE109379	Medulloblastoma, genetically defined, group 4	MB_G4	NA	13	male	posterior fossa;	initial operation	FFPE	4
GSM2941740_9969477022_R05C02	GSE109379	Pilocytic astrocytoma	PA	NA	16	male	supratentorial, hemispheric, temporal; left;	initial operation	FFPE	1
GSM2941742_9969477041_R02C02	GSE109379	Anaplastic ependymoma	AEPN	NA	6	female	supratentorial, intraventricular, ventricle II; left;	metastasis	FROZEN	1
GSM2941744_9969477055_R02C01	GSE109379	Oligodendroglioma, IDH-mutant and 1p/19q-codeleted	O_IDH_mut	NA	18	male	supratentorial, hemispheric, frontal;	initial operation	FFPE	1
GSM2941751_9969477057_R06C01	GSE109379	Diffuse midline glioma, H3 K27M–mutant	DMG_K27	NA	13	male	spinal, intramedullary, thoracic, T10; peripheral nerve, dermal, abdomen;	initial operation	FFPE	7
GSM2941760_9969477065_R04C01	GSE109379	Ependymoma	EPN	NA	12	female	posterior fossa, brain stem;	initial operation	FFPE	1
GSM2941764_9969477074_R02C02	GSE109379	Pilocytic astrocytoma	PA	NA	11	male	not available	initial operation	FFPE	1
GSM2941765_9969477074_R04C01	GSE109379	Meningioma	MNG	NA	11	female	supratentorial, diencephalic, optic tract; peripheral nerve, cranial nerve, II;	initial operation	FFPE	1
GSM2941766_9969477074_R04C02	GSE109379	Anaplastic ependymoma	AEPN	NA	16	male	supratentorial, hemispheric, frontal; right;	recurrence	FFPE	1
GSM2941775_9969477086_R04C01	GSE109379	Pilocytic astrocytoma	PA	NA	14	male	supratentorial, hemispheric, temporal; left;	initial operation	FFPE	1
GSM2941780_9969477088_R02C01	GSE109379	Medulloblastoma, genetically defined, group 4	MB_G4	NA	4	female	posterior fossa, cerebellum;	initial operation	FFPE	4
GSM2941783_9969477088_R05C02	GSE109379	Glioblastoma, IDH-wildtype	GBM_IDH_wt	NA	5	female	supratentorial, hemispheric, occipital; right;	initial operation	FFPE	7
GSM2941787_9969477100_R04C02	GSE109379	Anaplastic ependymoma	AEPN	NA	6	male	posterior fossa; spinal, cervical, C1, C2, C3;	not available	FFPE	1
GSM2941798_9969477107_R03C01	GSE109379	Anaplastic ependymoma	AEPN	NA	9	female	not available	initial operation	FFPE	1
GSM2941804_9969477108_R05C02	GSE109379	CNS embryonal tumour, NOS	CNS_NB	NA	1	male	not available	recurrence	FFPE	22
GSM2941815_9969477124_R01C01	GSE109379	Medulloblastoma, genetically defined, SHH-activated	MB_SHH	NA	1	male	peripheral nerve, spinal root, cervical;	initial operation	FFPE	6
GSM2941820_9980102013_R03C02	GSE109379	Glioblastoma, IDH-wildtype	GBM_IDH_wt	NA	10	male	supratentorial, hemispheric, frontal; left;	initial operation	FFPE	14
GSM2941825_9980102032_R01C01	GSE109379	Anaplastic ependymoma	AEPN	NA	7	female	not available	recurrence	FFPE	1
GSM2941826_9980102032_R02C01	GSE109379	Diffuse midline glioma, H3 K27M–mutant	DMG_K27	NA	12	female	not available	initial operation	FFPE	7
GSM2260745_7810920068_R01C01	GSE85212	Medulloblastoma, genetically defined, SHH-activated	MB_SHH	NA	2.04	F	NA	NA	FROZEN	12
GSM2260746_7810920068_R03C02	GSE85212	Medulloblastoma, genetically defined, group 3	MB_G3	NA	3.65	M	NA	NA	FROZEN	12
GSM2260747_9326189050newLazer_R01C01	GSE85212	Medulloblastoma, genetically defined, group 4	MB_G4	NA	5.46	F	NA	NA	FROZEN	12
GSM2260748_7810920069_R05C01	GSE85212	Medulloblastoma, genetically defined, group 4	MB_G4	NA	6.55	F	NA	NA	FROZEN	12
GSM2260749_7810920071_R01C01	GSE85212	Medulloblastoma, genetically defined, group 4	MB_G4	NA	6.47	M	NA	NA	FROZEN	12
GSM2260750_7810920071_R03C02	GSE85212	Medulloblastoma, genetically defined, SHH-activated	MB_SHH	NA	2.21	F	NA	NA	FROZEN	12
GSM2260751_7973219015_R01C01	GSE85212	Medulloblastoma, genetically defined, SHH-activated	MB_SHH	NA	7.16	M	NA	NA	FROZEN	12
GSM2260752_7973219015_R03C02	GSE85212	Medulloblastoma, genetically defined, group 3	MB_G3	NA	11.05	M	NA	NA	FROZEN	12
GSM2260753_7973219018_R05C01	GSE85212	Medulloblastoma, genetically defined, group 4	MB_G4	NA	3.19	M	NA	NA	FROZEN	12
GSM2260754_7810920080_R05C01	GSE85212	Medulloblastoma, genetically defined, SHH-activated	MB_SHH	NA	0.5	M	NA	NA	FROZEN	12
GSM2260755_8959312036_R04C02	GSE85212	Medulloblastoma, genetically defined, WNT-activated	MB_WNT	NA	13	F	NA	NA	FROZEN	12
GSM2260756_7810920077_R01C01	GSE85212	Medulloblastoma, genetically defined, SHH-activated	MB_SHH	NA	1	M	NA	NA	FROZEN	12
GSM2260757_7970376002_R01C01	GSE85212	Medulloblastoma, genetically defined, SHH-activated	MB_SHH	NA	5	M	NA	NA	FROZEN	12
GSM2260758_8942334031_R04C01	GSE85212	Medulloblastoma, genetically defined, WNT-activated	MB_WNT	NA	3	F	NA	NA	FROZEN	12
GSM2260760_7973219045_R01C01	GSE85212	Medulloblastoma, genetically defined, WNT-activated	MB_WNT	NA	8	M	NA	NA	FROZEN	12
GSM2260761_9341679038_R05C01	GSE85212	Medulloblastoma, genetically defined, group 3	MB_G3	NA	4	M	NA	NA	FROZEN	12
GSM2260762_7810920077_R03C02	GSE85212	Medulloblastoma, genetically defined, group 3	MB_G3	NA	4	F	NA	NA	FROZEN	12
GSM2260763_7970368003_R01C01	GSE85212	Medulloblastoma, genetically defined, group 4	MB_G4	NA	12	M	NA	NA	FROZEN	12
GSM2260764_7973219045_R03C02	GSE85212	Medulloblastoma, genetically defined, group 4	MB_G4	NA	4.82	F	NA	NA	FROZEN	12
GSM2260765_9326189016_R06C02	GSE85212	Medulloblastoma, genetically defined, group 4	MB_G4	NA	5	M	NA	NA	FROZEN	12
GSM2260766_9344737005_R01C01	GSE85212	Medulloblastoma, genetically defined, group 3	MB_G3	NA	7	M	NA	NA	FROZEN	12
GSM2260767_7973219050_R05C01	GSE85212	Medulloblastoma, genetically defined, group 3	MB_G3	NA	5	F	NA	NA	FROZEN	12
GSM2260768_7973219058_R01C01	GSE85212	Medulloblastoma, genetically defined, group 3	MB_G3	NA	5	M	NA	NA	FROZEN	12
GSM2260769_7810920078_R05C01	GSE85212	Medulloblastoma, genetically defined, group 4	MB_G4	NA	11	M	NA	NA	FROZEN	12
GSM2260770_7973219058_R03C02	GSE85212	Medulloblastoma, genetically defined, group 4	MB_G4	NA	5.83	M	NA	NA	FROZEN	12
GSM2260771_7970368003_R03C02	GSE85212	Medulloblastoma, genetically defined, group 4	MB_G4	NA	3.29	M	NA	NA	FROZEN	12
GSM2260772_7810920079_R03C02	GSE85212	Medulloblastoma, genetically defined, group 3	MB_G3	NA	2.57	F	NA	NA	FROZEN	12
GSM2260773_7973219019_R01C01	GSE85212	Medulloblastoma, genetically defined, group 3	MB_G3	NA	4.48	M	NA	NA	FROZEN	12
GSM2260774_7970376142_R05C01	GSE85212	Medulloblastoma, genetically defined, SHH-activated	MB_SHH	NA	5.2	M	NA	NA	FROZEN	12
GSM2260775_7970368139_R05C01	GSE85212	Medulloblastoma, genetically defined, SHH-activated	MB_SHH	NA	2	F	NA	NA	FROZEN	12
GSM2260777_7970368130_R01C01	GSE85212	Medulloblastoma, genetically defined, SHH-activated	MB_SHH	NA	0.9	F	NA	NA	FROZEN	12
GSM2260779_9344737005_R02C01	GSE85212	Medulloblastoma, genetically defined, group 4	MB_G4	NA	11	M	NA	NA	FROZEN	12
GSM2260780_9344737005_R04C02	GSE85212	Medulloblastoma, genetically defined, group 4	MB_G4	NA	2	M	NA	NA	FROZEN	12
GSM2260781_7970376154_R01C01	GSE85212	Medulloblastoma, genetically defined, SHH-activated	MB_SHH	NA	8.84	M	NA	NA	FROZEN	12
GSM2260782_7970376154_R03C02	GSE85212	Medulloblastoma, genetically defined, group 4	MB_G4	NA	13	F	NA	NA	FROZEN	12
GSM2260783_7970368130_R03C02	GSE85212	Medulloblastoma, genetically defined, group 4	MB_G4	NA	12	M	NA	NA	FROZEN	12
GSM2260784_7810920068_R02C01	GSE85212	Medulloblastoma, genetically defined, group 3	MB_G3	NA	6	M	NA	NA	FROZEN	12
GSM2260785_9344737104_R06C01	GSE85212	Medulloblastoma, genetically defined, group 4	MB_G4	NA	13	M	NA	NA	FROZEN	12
GSM2260786_7970376165_R05C01	GSE85212	Medulloblastoma, genetically defined, group 4	MB_G4	NA	8	F	NA	NA	FROZEN	12
GSM2260787_8942326054_R02C02	GSE85212	Medulloblastoma, genetically defined, WNT-activated	MB_WNT	NA	9	M	NA	NA	FROZEN	12
GSM2260788_7973219015_R02C01	GSE85212	Medulloblastoma, genetically defined, group 3	MB_G3	NA	9	F	NA	NA	FROZEN	12
GSM2260789_7810920068_R04C02	GSE85212	Medulloblastoma, genetically defined, group 4	MB_G4	NA	11	M	NA	NA	FROZEN	12
GSM2260790_7973219015_R04C02	GSE85212	Medulloblastoma, genetically defined, group 4	MB_G4	NA	7	F	NA	NA	FROZEN	12
GSM2260791_7973219020_R05C01	GSE85212	Medulloblastoma, genetically defined, group 4	MB_G4	NA	5	M	NA	NA	FROZEN	12
GSM2260792_7973201069_R03C02	GSE85212	Medulloblastoma, genetically defined, group 4	MB_G4	NA	10	M	NA	NA	FROZEN	12
GSM2260793_7973219045_R04C02	GSE85212	Medulloblastoma, genetically defined, SHH-activated	MB_SHH	NA	3	M	NA	NA	FROZEN	12
GSM2260794_7810920069_R06C01	GSE85212	Medulloblastoma, genetically defined, group 4	MB_G4	NA	9	M	NA	NA	FROZEN	12
GSM2260795_7810920071_R02C01	GSE85212	Medulloblastoma, genetically defined, group 4	MB_G4	NA	6	F	NA	NA	FROZEN	12
GSM2260796_7973219058_R02C01	GSE85212	Medulloblastoma, genetically defined, WNT-activated	MB_WNT	NA	10	M	NA	NA	FROZEN	12
GSM2260797_7973219058_R04C02	GSE85212	Medulloblastoma, genetically defined, group 3	MB_G3	NA	9	M	NA	NA	FROZEN	12
GSM2260798_7970376142_R06C01	GSE85212	Medulloblastoma, genetically defined, WNT-activated	MB_WNT	NA	12	M	NA	NA	FROZEN	12
GSM2260799_7970376154_R02C01	GSE85212	Medulloblastoma, genetically defined, group 3	MB_G3	NA	4.82	M	NA	NA	FROZEN	12
GSM2260800_9344737038_R02C01	GSE85212	Medulloblastoma, genetically defined, group 3	MB_G3	NA	3	M	NA	NA	FROZEN	12
GSM2260801_7970368007_R05C01	GSE85212	Medulloblastoma, genetically defined, group 3	MB_G3	NA	2	M	NA	NA	FROZEN	12
GSM2260802_7970368045_R01C01	GSE85212	Medulloblastoma, genetically defined, group 4	MB_G4	NA	15	M	NA	NA	FROZEN	12
GSM2260803_7970368045_R03C02	GSE85212	Medulloblastoma, genetically defined, group 4	MB_G4	NA	9	M	NA	NA	FROZEN	12
GSM2260804_7970376154_R04C02	GSE85212	Medulloblastoma, genetically defined, SHH-activated	MB_SHH	NA	1	F	NA	NA	FROZEN	12
GSM2260805_7970376165_R06C01	GSE85212	Medulloblastoma, genetically defined, SHH-activated	MB_SHH	NA	5	F	NA	NA	FROZEN	12
GSM2260806_7973219015_R03C01	GSE85212	Medulloblastoma, genetically defined, group 4	MB_G4	NA	5	F	NA	NA	FROZEN	12
GSM2260807_7973219015_R05C02	GSE85212	Medulloblastoma, genetically defined, SHH-activated	MB_SHH	NA	2	M	NA	NA	FROZEN	12
GSM2260808_7973219018_R01C02	GSE85212	Medulloblastoma, genetically defined, group 3	MB_G3	NA	1.9	M	NA	NA	FROZEN	12
GSM2260809_7973219045_R03C01	GSE85212	Medulloblastoma, genetically defined, SHH-activated	MB_SHH	NA	15	F	NA	NA	FROZEN	12
GSM2260810_7973219045_R05C02	GSE85212	Medulloblastoma, genetically defined, SHH-activated	MB_SHH	NA	1	M	NA	NA	FROZEN	12
GSM2260811_7973219050_R01C02	GSE85212	Medulloblastoma, genetically defined, group 3	MB_G3	NA	4	M	NA	NA	FROZEN	12
GSM2260812_9344737020_R04C02	GSE85212	Medulloblastoma, genetically defined, group 3	MB_G3	NA	8	F	NA	NA	FROZEN	12
GSM2260813_9305651213newLazer_R06C01	GSE85212	Medulloblastoma, genetically defined, group 4	MB_G4	NA	15	M	NA	NA	FROZEN	12
GSM2260814_7973219058_R03C01	GSE85212	Medulloblastoma, genetically defined, group 4	MB_G4	NA	4	M	NA	NA	FROZEN	12
GSM2260815_9344737044_R06C01	GSE85212	Medulloblastoma, genetically defined, group 4	MB_G4	NA	10	M	NA	NA	FROZEN	12
GSM2260816_8942326039_R04C02	GSE85212	Medulloblastoma, genetically defined, WNT-activated	MB_WNT	NA	6	F	NA	NA	FROZEN	12
GSM2260817_7973219058_R05C02	GSE85212	Medulloblastoma, genetically defined, group 4	MB_G4	NA	15	M	NA	NA	FROZEN	12
GSM2260818_7973201074_R01C01	GSE85212	Medulloblastoma, genetically defined, group 4	MB_G4	NA	17	M	NA	NA	FROZEN	12
GSM2260819_7970376142_R01C02	GSE85212	Medulloblastoma, genetically defined, group 3	MB_G3	NA	4	F	NA	NA	FROZEN	12
GSM2260820_7973219034_R01C01	GSE85212	Medulloblastoma, genetically defined, group 3	MB_G3	NA	5	M	NA	NA	FROZEN	12
GSM2260825_7970368124_R05C01	GSE85212	Medulloblastoma, genetically defined, group 4	MB_G4	NA	18	M	NA	NA	FROZEN	12
GSM2260828_9305651233newLazer_R03C02	GSE85212	Medulloblastoma, genetically defined, group 4	MB_G4	NA	5	M	NA	NA	FROZEN	12
GSM2260829_7970368106_R01C01	GSE85212	Medulloblastoma, genetically defined, SHH-activated	MB_SHH	NA	5	F	NA	NA	FROZEN	12
GSM2260830_7810920080_R06C01	GSE85212	Medulloblastoma, genetically defined, group 4	MB_G4	NA	11	M	NA	NA	FROZEN	12
GSM2260831_7973219050_R02C02	GSE85212	Medulloblastoma, genetically defined, group 3	MB_G3	NA	5	M	NA	NA	FROZEN	12
GSM2260832_7810920077_R02C01	GSE85212	Medulloblastoma, genetically defined, group 3	MB_G3	NA	4.92	M	NA	NA	FROZEN	12
GSM2260833_7973219058_R04C01	GSE85212	Medulloblastoma, genetically defined, group 4	MB_G4	NA	6.61	F	NA	NA	FROZEN	12
GSM2260834_7973201149_R01C01	GSE85212	Medulloblastoma, genetically defined, group 4	MB_G4	NA	12.19	M	NA	NA	FROZEN	12
GSM2260835_7810920077_R04C02	GSE85212	Medulloblastoma, genetically defined, group 3	MB_G3	NA	2.58	M	NA	NA	FROZEN	12
GSM2260836_7810920078_R06C01	GSE85212	Medulloblastoma, genetically defined, SHH-activated	MB_SHH	NA	10.09	M	NA	NA	FROZEN	12
GSM2260837_7810920079_R02C01	GSE85212	Medulloblastoma, genetically defined, group 4	MB_G4	NA	5.62	F	NA	NA	FROZEN	6
GSM2260838_7810920079_R04C02	GSE85212	Medulloblastoma, genetically defined, group 4	MB_G4	NA	5.8	M	NA	NA	FROZEN	2
GSM2260839_7810920097_R06C01	GSE85212	Medulloblastoma, genetically defined, group 4	MB_G4	NA	10.59	F	NA	NA	FROZEN	4
GSM2260840_7973219058_R06C02	GSE85212	Medulloblastoma, genetically defined, SHH-activated	MB_SHH	NA	13.72	M	NA	NA	FROZEN	4
GSM2260841_8942334031_R06C01	GSE85212	Medulloblastoma, genetically defined, SHH-activated	MB_SHH	NA	1	M	NA	NA	FROZEN	4
GSM2260842_7970376142_R02C02	GSE85212	Medulloblastoma, genetically defined, group 3	MB_G3	NA	4	M	NA	NA	FROZEN	6
GSM2260843_8942326054_R03C02	GSE85212	Medulloblastoma, genetically defined, group 3	MB_G3	NA	2	M	NA	NA	FROZEN	6
GSM2260844_7796806110_R01C01	GSE85212	Medulloblastoma, genetically defined, group 4	MB_G4	NA	8	M	NA	NA	FROZEN	4
GSM2260845_7796806110_R02C01	GSE85212	Medulloblastoma, genetically defined, group 4	MB_G4	NA	4	F	NA	NA	FROZEN	4
GSM2260847_7810920068_R05C02	GSE85212	Medulloblastoma, genetically defined, group 4	MB_G4	NA	5	F	NA	NA	FROZEN	6
GSM2260849_7810920069_R01C02	GSE85212	Medulloblastoma, genetically defined, group 3	MB_G3	NA	4	F	NA	NA	FROZEN	3
GSM2260850_7970376165_R02C02	GSE85212	Medulloblastoma, genetically defined, group 3	MB_G3	NA	8	M	NA	NA	FROZEN	6
GSM2260852_7810920071_R03C01	GSE85212	Medulloblastoma, genetically defined, group 3	MB_G3	NA	8	M	NA	NA	FROZEN	6
GSM2260853_7810920071_R05C02	GSE85212	Medulloblastoma, genetically defined, group 3	MB_G3	NA	12	F	NA	NA	FROZEN	3
GSM2260854_7973219015_R05C01	GSE85212	Medulloblastoma, genetically defined, SHH-activated	MB_SHH	NA	18	M	NA	NA	FROZEN	3
GSM2260855_7810920080_R01C02	GSE85212	Medulloblastoma, genetically defined, WNT-activated	MB_WNT	NA	8	M	NA	NA	FROZEN	2
GSM2260856_7973219018_R01C01	GSE85212	Medulloblastoma, genetically defined, group 3	MB_G3	NA	17	M	NA	NA	FROZEN	4
GSM2260858_7973219045_R05C01	GSE85212	Medulloblastoma, genetically defined, group 4	MB_G4	NA	18	F	NA	NA	FROZEN	4
GSM2260859_7810920077_R05C02	GSE85212	Medulloblastoma, genetically defined, group 4	MB_G4	NA	14	M	NA	NA	FROZEN	4
GSM2260860_7973219050_R03C02	GSE85212	Medulloblastoma, genetically defined, group 4	MB_G4	NA	13	M	NA	NA	FROZEN	4
GSM2260861_7810920078_R01C02	GSE85212	Medulloblastoma, genetically defined, group 4	MB_G4	NA	10	M	NA	NA	FROZEN	2
GSM2260862_7973219058_R05C01	GSE85212	Medulloblastoma, genetically defined, SHH-activated	MB_SHH	NA	3	M	NA	NA	FROZEN	4
GSM2260863_7810920079_R03C01	GSE85212	Medulloblastoma, genetically defined, group 4	MB_G4	NA	4	M	NA	NA	FROZEN	2
GSM2260864_7970376142_R01C01	GSE85212	Medulloblastoma, genetically defined, SHH-activated	MB_SHH	NA	5	M	NA	NA	FROZEN	4
GSM2260865_7970376142_R03C02	GSE85212	Medulloblastoma, genetically defined, SHH-activated	MB_SHH	NA	1	M	NA	NA	FROZEN	4
GSM2260866_7810920079_R05C02	GSE85212	Medulloblastoma, genetically defined, group 4	MB_G4	NA	8	M	NA	NA	FROZEN	4
GSM2260867_7810920097_R01C02	GSE85212	Medulloblastoma, genetically defined, group 4	MB_G4	NA	5	F	NA	NA	FROZEN	2
GSM2260868_7970376154_R05C01	GSE85212	Medulloblastoma, genetically defined, SHH-activated	MB_SHH	NA	16	F	NA	NA	FROZEN	2
GSM2260869_7970376165_R03C02	GSE85212	Medulloblastoma, genetically defined, group 4	MB_G4	NA	9	M	NA	NA	FROZEN	6
GSM2260870_7810920068_R04C01	GSE85212	Medulloblastoma, genetically defined, group 4	MB_G4	NA	8	M	NA	NA	FROZEN	6
GSM2260871_7810920068_R06C02	GSE85212	Medulloblastoma, genetically defined, group 4	MB_G4	NA	10	F	NA	NA	FROZEN	6
GSM2260872_7973219018_R02C01	GSE85212	Medulloblastoma, genetically defined, group 4	MB_G4	NA	5	M	NA	NA	FROZEN	4
GSM2260873_7973219018_R04C02	GSE85212	Medulloblastoma, genetically defined, group 4	MB_G4	NA	4	M	NA	NA	FROZEN	4
GSM2260874_7973219045_R06C01	GSE85212	Medulloblastoma, genetically defined, group 3	MB_G3	NA	11	M	NA	NA	FROZEN	6
GSM2260875_7973219050_R02C01	GSE85212	Medulloblastoma, genetically defined, group 3	MB_G3	NA	10	M	NA	NA	FROZEN	4
GSM2260876_7973219058_R06C01	GSE85212	Medulloblastoma, genetically defined, group 4	MB_G4	NA	7	M	NA	NA	FROZEN	4
GSM2260877_7970376142_R02C01	GSE85212	Medulloblastoma, genetically defined, group 4	MB_G4	NA	6	F	NA	NA	FROZEN	2
GSM2260878_7970376142_R04C02	GSE85212	Medulloblastoma, genetically defined, group 4	MB_G4	NA	6	M	NA	NA	FROZEN	4
GSM2260879_7970376154_R06C01	GSE85212	Medulloblastoma, genetically defined, group 4	MB_G4	NA	3	F	NA	NA	FROZEN	4
GSM2260880_7810920071_R04C01	GSE85212	Medulloblastoma, genetically defined, SHH-activated	MB_SHH	NA	1	M	NA	NA	FROZEN	3
GSM2260881_7970376165_R02C01	GSE85212	Medulloblastoma, genetically defined, SHH-activated	MB_SHH	NA	6	F	NA	NA	FROZEN	2
GSM2260882_7810920071_R06C02	GSE85212	Medulloblastoma, genetically defined, group 3	MB_G3	NA	2	F	NA	NA	FROZEN	4
GSM2260883_7970376165_R04C02	GSE85212	Medulloblastoma, genetically defined, group 3	MB_G3	NA	3	M	NA	NA	FROZEN	4
GSM2260884_7973219015_R01C02	GSE85212	Medulloblastoma, genetically defined, group 4	MB_G4	NA	10	M	NA	NA	FROZEN	4
GSM2260885_7810920080_R02C02	GSE85212	Medulloblastoma, genetically defined, group 3	MB_G3	NA	6	F	NA	NA	FROZEN	4
GSM2260886_7973219018_R03C01	GSE85212	Medulloblastoma, genetically defined, group 4	MB_G4	NA	14	F	NA	NA	FROZEN	6
GSM2260887_7973219018_R05C02	GSE85212	Medulloblastoma, genetically defined, SHH-activated	MB_SHH	NA	8	M	NA	NA	FROZEN	4
GSM2260888_7810920077_R04C01	GSE85212	Medulloblastoma, genetically defined, group 4	MB_G4	NA	9	M	NA	NA	FROZEN	4
GSM2260889_7973219045_R01C02	GSE85212	Medulloblastoma, genetically defined, group 4	MB_G4	NA	17	M	NA	NA	FROZEN	3
GSM2260890_7810920078_R02C02	GSE85212	Medulloblastoma, genetically defined, group 4	MB_G4	NA	6	M	NA	NA	FROZEN	2
GSM2260891_7810920079_R04C01	GSE85212	Medulloblastoma, genetically defined, group 4	MB_G4	NA	4	M	NA	NA	FROZEN	3
GSM2260892_7973219050_R03C01	GSE85212	Medulloblastoma, genetically defined, group 4	MB_G4	NA	5	M	NA	NA	FROZEN	2
GSM2260893_7810920079_R06C02	GSE85212	Medulloblastoma, genetically defined, group 4	MB_G4	NA	10	M	NA	NA	FROZEN	4
GSM2260894_7796806110_R06C01	GSE85212	Medulloblastoma, genetically defined, WNT-activated	MB_WNT	NA	10	M	NA	NA	FROZEN	2
GSM2260895_7973219050_R05C02	GSE85212	Medulloblastoma, genetically defined, group 4	MB_G4	NA	11	M	NA	NA	FROZEN	4
GSM2260896_7973219058_R01C02	GSE85212	Medulloblastoma, genetically defined, SHH-activated	MB_SHH	NA	1	F	NA	NA	FROZEN	4
GSM2260897_7810920097_R02C02	GSE85212	Medulloblastoma, genetically defined, group 4	MB_G4	NA	4	M	NA	NA	FROZEN	6
GSM2260898_7810920068_R05C01	GSE85212	Medulloblastoma, genetically defined, SHH-activated	MB_SHH	NA	1.6	F	NA	NA	FROZEN	6
GSM2260899_7810920069_R01C01	GSE85212	Medulloblastoma, genetically defined, group 4	MB_G4	NA	4	M	NA	NA	FROZEN	4
GSM2260900_7970376154_R01C02	GSE85212	Medulloblastoma, genetically defined, group 4	MB_G4	NA	8	M	NA	NA	FROZEN	6
GSM2260901_7973201166_R05C01	GSE85212	Medulloblastoma, genetically defined, group 4	MB_G4	NA	4	F	NA	NA	FROZEN	2
GSM2260902_7970368003_R02C01	GSE85212	Medulloblastoma, genetically defined, group 4	MB_G4	NA	8	F	NA	NA	FROZEN	6
GSM2260903_7970368003_R04C02	GSE85212	Medulloblastoma, genetically defined, group 4	MB_G4	NA	12	M	NA	NA	FROZEN	6
GSM2260904_7970376165_R03C01	GSE85212	Medulloblastoma, genetically defined, group 4	MB_G4	NA	7	F	NA	NA	FROZEN	2
GSM2260905_7810920069_R03C02	GSE85212	Medulloblastoma, genetically defined, group 4	MB_G4	NA	17	M	NA	NA	FROZEN	2
GSM2260906_7810920071_R05C01	GSE85212	Medulloblastoma, genetically defined, group 4	MB_G4	NA	4	M	NA	NA	FROZEN	1
GSM2260907_7973201143_R06C01	GSE85212	Medulloblastoma, genetically defined, group 3	MB_G3	NA	14	M	NA	NA	FROZEN	4
GSM2260908_7810920080_R01C01	GSE85212	Medulloblastoma, genetically defined, group 3	MB_G3	NA	4	M	NA	NA	FROZEN	4
GSM2260909_7810920080_R03C02	GSE85212	Medulloblastoma, genetically defined, WNT-activated	MB_WNT	NA	8	M	NA	NA	FROZEN	3
GSM2260910_7970376165_R05C02	GSE85212	Medulloblastoma, genetically defined, group 4	MB_G4	NA	8	M	NA	NA	FROZEN	4
GSM2260916_7973219058_R02C02	GSE85212	Medulloblastoma, genetically defined, SHH-activated	MB_SHH	NA	18	M	NA	NA	FROZEN	4
GSM2260923_7970376154_R02C02	GSE85212	Medulloblastoma, genetically defined, SHH-activated	MB_SHH	NA	18	M	NA	NA	FROZEN	2
GSM2260924_7970376165_R04C01	GSE85212	Medulloblastoma, genetically defined, WNT-activated	MB_WNT	NA	18	F	NA	NA	FROZEN	4
GSM2260927_7970376048_R01C01	GSE85212	Medulloblastoma, genetically defined, group 3	MB_G3	NA	7.4	M	NA	NA	FROZEN	4
GSM2260928_7810920078_R03C02	GSE85212	Medulloblastoma, genetically defined, group 4	MB_G4	NA	12.5	M	NA	NA	FROZEN	4
GSM2260929_7970376048_R03C02	GSE85212	Medulloblastoma, genetically defined, group 3	MB_G3	NA	11.7	F	NA	NA	FROZEN	6
GSM2260930_9326189054newLazer_R01C01	GSE85212	Medulloblastoma, genetically defined, group 4	MB_G4	NA	13.4	M	NA	NA	FROZEN	4
GSM2260931_7810920079_R05C01	GSE85212	Medulloblastoma, genetically defined, group 4	MB_G4	NA	6.8	F	NA	NA	FROZEN	4
GSM2260932_7970376123_R03C02	GSE85212	Medulloblastoma, genetically defined, SHH-activated	MB_SHH	NA	9.9	F	NA	NA	FROZEN	2
GSM2260933_8942326025_R05C01	GSE85212	Medulloblastoma, genetically defined, WNT-activated	MB_WNT	NA	7.35	F	NA	NA	FROZEN	4
GSM2260934_7970368068_R05C01	GSE85212	Medulloblastoma, genetically defined, group 4	MB_G4	NA	9.19	M	NA	NA	FROZEN	4
GSM2260935_7970368007_R06C01	GSE85212	Medulloblastoma, genetically defined, group 4	MB_G4	NA	3.53	M	NA	NA	FROZEN	2
GSM2260936_7810920097_R01C01	GSE85212	Medulloblastoma, genetically defined, SHH-activated	MB_SHH	NA	3	F	NA	NA	FROZEN	7
GSM2260937_7970376085_R03C02	GSE85212	Medulloblastoma, genetically defined, group 4	MB_G4	NA	4	M	NA	NA	FROZEN	4
GSM2260940_7970376118_R03C02	GSE85212	Medulloblastoma, genetically defined, group 4	MB_G4	NA	7	M	NA	NA	FROZEN	4
GSM2260941_9344737073_R01C02	GSE85212	Medulloblastoma, genetically defined, group 3	MB_G3	NA	7	M	NA	NA	FROZEN	4
GSM2260942_7973219003_R05C01	GSE85212	Medulloblastoma, genetically defined, SHH-activated	MB_SHH	NA	1.75	M	NA	NA	FROZEN	6
GSM2260943_7810920097_R03C02	GSE85212	Medulloblastoma, genetically defined, group 4	MB_G4	NA	11	M	NA	NA	FROZEN	6
GSM2260944_7970376048_R02C01	GSE85212	Medulloblastoma, genetically defined, group 3	MB_G3	NA	13	F	NA	NA	FROZEN	2
GSM2260947_7970376123_R02C01	GSE85212	Medulloblastoma, genetically defined, group 4	MB_G4	NA	18	M	NA	NA	FROZEN	3
GSM2260948_7810920069_R02C01	GSE85212	Medulloblastoma, genetically defined, WNT-activated	MB_WNT	NA	11	F	NA	NA	FROZEN	4
GSM2260949_7970368068_R06C01	GSE85212	Medulloblastoma, genetically defined, SHH-activated	MB_SHH	NA	10	M	NA	NA	FROZEN	4
GSM2260950_7970376085_R02C01	GSE85212	Medulloblastoma, genetically defined, group 3	MB_G3	NA	3.03	F	NA	NA	FROZEN	4
GSM2260951_9344737038_R05C02	GSE85212	Medulloblastoma, genetically defined, group 4	MB_G4	NA	12.9	F	NA	NA	FROZEN	4
GSM2260952_7810920071_R06C01	GSE85212	Medulloblastoma, genetically defined, group 3	MB_G3	NA	4.87	M	NA	NA	FROZEN	2
GSM2260953_7970376085_R04C02	GSE85212	Medulloblastoma, genetically defined, SHH-activated	MB_SHH	NA	2.1	M	NA	NA	FROZEN	4
GSM2260955_7970376118_R02C01	GSE85212	Medulloblastoma, genetically defined, group 3	MB_G3	NA	2.46	M	NA	NA	FROZEN	2
GSM2260956_7970376118_R04C02	GSE85212	Medulloblastoma, genetically defined, group 4	MB_G4	NA	7.21	M	NA	NA	FROZEN	6
GSM2260958_7970376048_R03C01	GSE85212	Medulloblastoma, genetically defined, group 4	MB_G4	NA	13.99	M	NA	NA	FROZEN	3
GSM2260960_7970368068_R01C02	GSE85212	Medulloblastoma, genetically defined, SHH-activated	MB_SHH	NA	4.03	M	NA	NA	FROZEN	2
GSM2260961_7973219042_R03C02	GSE85212	Medulloblastoma, genetically defined, group 4	MB_G4	NA	8	M	NA	NA	FROZEN	4
GSM2260962_7970376150_R03C02	GSE85212	Medulloblastoma, genetically defined, group 4	MB_G4	NA	9.09	M	NA	NA	FROZEN	4
GSM2260963_7810920078_R02C01	GSE85212	Medulloblastoma, genetically defined, group 3	MB_G3	NA	3.74	M	NA	NA	FROZEN	4
GSM2260964_7970376085_R03C01	GSE85212	Medulloblastoma, genetically defined, group 3	MB_G3	NA	3.16	M	NA	NA	FROZEN	4
GSM2260965_7970376085_R05C02	GSE85212	Medulloblastoma, genetically defined, group 3	MB_G3	NA	5.18	M	NA	NA	FROZEN	6
GSM2260966_7810920078_R04C02	GSE85212	Medulloblastoma, genetically defined, group 4	MB_G4	NA	13	F	NA	NA	FROZEN	4
GSM2260967_7970376002_R02C01	GSE85212	Medulloblastoma, genetically defined, SHH-activated	MB_SHH	NA	3	F	NA	NA	FROZEN	6
GSM2260968_7970376002_R04C02	GSE85212	Medulloblastoma, genetically defined, group 4	MB_G4	NA	9	F	NA	NA	FROZEN	6
GSM2260969_7970376118_R03C01	GSE85212	Medulloblastoma, genetically defined, SHH-activated	MB_SHH	NA	11	F	NA	NA	FROZEN	4
GSM2260970_7970368130_R02C01	GSE85212	Medulloblastoma, genetically defined, group 3	MB_G3	NA	8	F	NA	NA	FROZEN	4
GSM2260971_9326189015newLazer_R01C02	GSE85212	Medulloblastoma, genetically defined, group 4	MB_G4	NA	6	M	NA	NA	FROZEN	6
GSM2260972_7973219052_R05C01	GSE85212	Medulloblastoma, genetically defined, SHH-activated	MB_SHH	NA	1.83	F	NA	NA	FROZEN	4
GSM2260973_7973201149_R04C02	GSE85212	Medulloblastoma, genetically defined, WNT-activated	MB_WNT	NA	15	M	NA	NA	FROZEN	4
GSM2260974_7810920079_R06C01	GSE85212	Medulloblastoma, genetically defined, group 4	MB_G4	NA	4	M	NA	NA	FROZEN	4
GSM2260975_7810920097_R02C01	GSE85212	Medulloblastoma, genetically defined, group 3	MB_G3	NA	3	M	NA	NA	FROZEN	4
GSM2260976_7970376118_R05C02	GSE85212	Medulloblastoma, genetically defined, group 4	MB_G4	NA	5	M	NA	NA	FROZEN	4
GSM2260977_7973219003_R01C02	GSE85212	Medulloblastoma, genetically defined, group 4	MB_G4	NA	9	M	NA	NA	FROZEN	2
GSM2260978_7973201166_R06C01	GSE85212	Medulloblastoma, genetically defined, WNT-activated	MB_WNT	NA	8	M	NA	NA	FROZEN	2
GSM2260979_7970376048_R04C01	GSE85212	Medulloblastoma, genetically defined, group 4	MB_G4	NA	7	M	NA	NA	FROZEN	4
GSM2260980_7970368130_R04C02	GSE85212	Medulloblastoma, genetically defined, group 4	MB_G4	NA	11	M	NA	NA	FROZEN	4
GSM2260981_7810920097_R04C02	GSE85212	Medulloblastoma, genetically defined, group 4	MB_G4	NA	9	M	NA	NA	FROZEN	4
GSM2260982_7970376001_R06C01	GSE85212	Medulloblastoma, genetically defined, SHH-activated	MB_SHH	NA	5	F	NA	NA	FROZEN	4
GSM2260983_7810920068_R01C02	GSE85212	Medulloblastoma, genetically defined, SHH-activated	MB_SHH	NA	3	M	NA	NA	FROZEN	6
GSM2260984_7970376048_R06C02	GSE85212	Medulloblastoma, genetically defined, group 4	MB_G4	NA	10	F	NA	NA	FROZEN	6
GSM2260985_7810920069_R03C01	GSE85212	Medulloblastoma, genetically defined, group 4	MB_G4	NA	4	M	NA	NA	FROZEN	2
GSM2260986_9326189010newLazer_R05C02	GSE85212	Medulloblastoma, genetically defined, group 4	MB_G4	NA	3	F	NA	NA	FROZEN	2
GSM2260987_7970368045_R02C01	GSE85212	Medulloblastoma, genetically defined, SHH-activated	MB_SHH	NA	0.66	F	NA	NA	FROZEN	4
GSM2260988_7970368003_R03C01	GSE85212	Medulloblastoma, genetically defined, group 4	MB_G4	NA	10	M	NA	NA	FROZEN	4
GSM2260989_7970376149_R02C02	GSE85212	Medulloblastoma, genetically defined, SHH-activated	MB_SHH	NA	5	M	NA	NA	FROZEN	4
GSM2260990_7970376123_R04C01	GSE85212	Medulloblastoma, genetically defined, group 4	MB_G4	NA	5	M	NA	NA	FROZEN	6
GSM2260991_7970376123_R06C02	GSE85212	Medulloblastoma, genetically defined, group 4	MB_G4	NA	8	F	NA	NA	FROZEN	4
GSM2260992_9326189036newLazer_R01C02	GSE85212	Medulloblastoma, genetically defined, group 4	MB_G4	NA	13	M	NA	NA	FROZEN	4
GSM2260993_7970368068_R02C02	GSE85212	Medulloblastoma, genetically defined, group 4	MB_G4	NA	10	F	NA	NA	FROZEN	4
GSM2260994_7970376085_R04C01	GSE85212	Medulloblastoma, genetically defined, group 4	MB_G4	NA	8	M	NA	NA	FROZEN	4
GSM2260995_7810920069_R05C02	GSE85212	Medulloblastoma, genetically defined, group 4	MB_G4	NA	13	M	NA	NA	FROZEN	4
GSM2260996_7970376085_R06C02	GSE85212	Medulloblastoma, genetically defined, group 4	MB_G4	NA	6	F	NA	NA	FROZEN	4
GSM2260997_7970368069_R02C02	GSE85212	Medulloblastoma, genetically defined, group 4	MB_G4	NA	5	F	NA	NA	FROZEN	3
GSM2260998_7973219019_R02C01	GSE85212	Medulloblastoma, genetically defined, SHH-activated	MB_SHH	NA	1.58	F	NA	NA	FROZEN	4
GSM2260999_7970376118_R04C01	GSE85212	Medulloblastoma, genetically defined, group 4	MB_G4	NA	15	F	NA	NA	FROZEN	6
GSM2261000_9326189045_R03C01	GSE85212	Medulloblastoma, genetically defined, group 3	MB_G3	NA	8	F	NA	NA	FROZEN	4
GSM2261001_9326189045_R05C02	GSE85212	Medulloblastoma, genetically defined, group 3	MB_G3	NA	8	M	NA	NA	FROZEN	6
GSM2261002_7810920071_R01C02	GSE85212	Medulloblastoma, genetically defined, group 4	MB_G4	NA	9	M	NA	NA	FROZEN	4
GSM2261003_9305651213newLazer_R01C02	GSE85212	Medulloblastoma, genetically defined, group 4	MB_G4	NA	4	F	NA	NA	FROZEN	4
GSM2261004_7973219019_R04C02	GSE85212	Medulloblastoma, genetically defined, group 3	MB_G3	NA	7.72	M	NA	NA	FROZEN	4
GSM2261005_7810920080_R03C01	GSE85212	Medulloblastoma, genetically defined, SHH-activated	MB_SHH	NA	9	M	NA	NA	FROZEN	4
GSM2261006_7970368045_R04C02	GSE85212	Medulloblastoma, genetically defined, group 4	MB_G4	NA	7	M	NA	NA	FROZEN	4
GSM2261007_7970368124_R06C01	GSE85212	Medulloblastoma, genetically defined, SHH-activated	MB_SHH	NA	7	M	NA	NA	FROZEN	4
GSM2261008_7970368003_R05C02	GSE85212	Medulloblastoma, genetically defined, SHH-activated	MB_SHH	NA	11	M	NA	NA	FROZEN	4
GSM2261009_7810920080_R05C02	GSE85212	Medulloblastoma, genetically defined, SHH-activated	MB_SHH	NA	1	M	NA	NA	FROZEN	4
GSM2261010_7970376118_R06C02	GSE85212	Medulloblastoma, genetically defined, group 4	MB_G4	NA	12	M	NA	NA	FROZEN	2
GSM2261011_7973219003_R02C02	GSE85212	Medulloblastoma, genetically defined, group 4	MB_G4	NA	5	M	NA	NA	FROZEN	2
GSM2261012_7973219042_R02C01	GSE85212	Medulloblastoma, genetically defined, SHH-activated	MB_SHH	NA	12	M	NA	NA	FROZEN	3
GSM2261013_7970376048_R05C01	GSE85212	Medulloblastoma, genetically defined, group 4	MB_G4	NA	9	F	NA	NA	FROZEN	4
GSM2261014_7970376149_R01C01	GSE85212	Medulloblastoma, genetically defined, SHH-activated	MB_SHH	NA	1	M	NA	NA	FROZEN	6
GSM2261015_7810920077_R01C02	GSE85212	Medulloblastoma, genetically defined, group 4	MB_G4	NA	11	M	NA	NA	FROZEN	6
GSM2261016_7970376149_R03C02	GSE85212	Medulloblastoma, genetically defined, group 4	MB_G4	NA	8	M	NA	NA	FROZEN	3
GSM2261017_7810920078_R03C01	GSE85212	Medulloblastoma, genetically defined, group 4	MB_G4	NA	13	F	NA	NA	FROZEN	2
GSM2261018_7973201143_R01C02	GSE85212	Medulloblastoma, genetically defined, group 4	MB_G4	NA	9	M	NA	NA	FROZEN	4
GSM2261019_7970376123_R05C01	GSE85212	Medulloblastoma, genetically defined, SHH-activated	MB_SHH	NA	1.33	M	NA	NA	FROZEN	4
GSM2261020_7810920078_R05C02	GSE85212	Medulloblastoma, genetically defined, group 4	MB_G4	NA	4	M	NA	NA	FROZEN	4
GSM2261021_7810920079_R01C02	GSE85212	Medulloblastoma, genetically defined, group 4	MB_G4	NA	10	F	NA	NA	FROZEN	4
GSM2261022_7970368106_R02C01	GSE85212	Medulloblastoma, genetically defined, SHH-activated	MB_SHH	NA	1.66	M	NA	NA	FROZEN	6
GSM2261024_7973201069_R05C02	GSE85212	Medulloblastoma, genetically defined, SHH-activated	MB_SHH	NA	1	NA	NA	NA	FROZEN	3
GSM2261025_7970376085_R05C01	GSE85212	Medulloblastoma, genetically defined, group 3	MB_G3	NA	5.91	M	NA	NA	FROZEN	4
GSM2261026_7970368069_R01C01	GSE85212	Medulloblastoma, genetically defined, group 4	MB_G4	NA	5.16	F	NA	NA	FROZEN	4
GSM2261027_7970368069_R03C02	GSE85212	Medulloblastoma, genetically defined, group 3	MB_G3	NA	5.16	F	NA	NA	FROZEN	6
GSM2261030_7973219003_R03C02	GSE85212	Medulloblastoma, genetically defined, SHH-activated	MB_SHH	NA	0.91	M	NA	NA	FROZEN	4
GSM2261031_7973201149_R03C01	GSE85212	Medulloblastoma, genetically defined, SHH-activated	MB_SHH	NA	2.16	M	NA	NA	FROZEN	4
GSM2261032_7973201149_R05C02	GSE85212	Medulloblastoma, genetically defined, group 4	MB_G4	NA	12	M	NA	NA	FROZEN	2
GSM2261034_7970376149_R02C01	GSE85212	Medulloblastoma, genetically defined, group 4	MB_G4	NA	13	F	NA	NA	FROZEN	6
GSM2261036_7970376149_R04C02	GSE85212	Medulloblastoma, genetically defined, group 4	MB_G4	NA	7	M	NA	NA	FROZEN	4
GSM2261037_7973201166_R01C02	GSE85212	Medulloblastoma, genetically defined, SHH-activated	MB_SHH	NA	16	F	NA	NA	FROZEN	2
GSM2261038_7970368106_R04C02	GSE85212	Medulloblastoma, genetically defined, group 4	MB_G4	NA	8	F	NA	NA	FROZEN	4
GSM2261039_7970376123_R06C01	GSE85212	Medulloblastoma, genetically defined, SHH-activated	MB_SHH	NA	0.75	F	NA	NA	FROZEN	3
GSM2261040_7970368003_R04C01	GSE85212	Medulloblastoma, genetically defined, group 4	MB_G4	NA	10	M	NA	NA	FROZEN	6
GSM2261041_7810920069_R06C02	GSE85212	Medulloblastoma, genetically defined, SHH-activated	MB_SHH	NA	5.87	F	NA	NA	FROZEN	23
GSM2261042_7810920071_R02C02	GSE85212	Medulloblastoma, genetically defined, group 4	MB_G4	NA	18	M	NA	NA	FROZEN	4
GSM2261043_7970368068_R02C01	GSE85212	Medulloblastoma, genetically defined, group 4	MB_G4	NA	10	M	NA	NA	FROZEN	2
GSM2261044_7810920080_R04C01	GSE85212	Medulloblastoma, genetically defined, WNT-activated	MB_WNT	NA	6	F	NA	NA	FROZEN	6
GSM2261045_7970368068_R04C02	GSE85212	Medulloblastoma, genetically defined, group 4	MB_G4	NA	10	M	NA	NA	FROZEN	2
GSM2261047_7970368069_R02C01	GSE85212	Medulloblastoma, genetically defined, group 3	MB_G3	NA	8	M	NA	NA	FROZEN	4
GSM2261048_7970368069_R04C02	GSE85212	Medulloblastoma, genetically defined, group 3	MB_G3	NA	7	M	NA	NA	FROZEN	4
GSM2261050_7810920080_R06C02	GSE85212	Medulloblastoma, genetically defined, group 3	MB_G3	NA	4	M	NA	NA	FROZEN	6
GSM2261052_7970368003_R06C02	GSE85212	Medulloblastoma, genetically defined, group 3	MB_G3	NA	7	F	NA	NA	FROZEN	4
GSM2261053_9344737020_R03C01	GSE85212	Medulloblastoma, genetically defined, group 4	MB_G4	NA	14.36	M	NA	NA	FROZEN	4
GSM2261054_7973201143_R02C02	GSE85212	Medulloblastoma, genetically defined, group 4	MB_G4	NA	12.57	M	NA	NA	FROZEN	2
GSM2261055_7973201069_R04C01	GSE85212	Medulloblastoma, genetically defined, group 4	MB_G4	NA	5.99	F	NA	NA	FROZEN	2
GSM2261056_8942326039_R04C01	GSE85212	Medulloblastoma, genetically defined, WNT-activated	MB_WNT	NA	15.3	M	NA	NA	FROZEN	2
GSM2261057_7973219003_R02C01	GSE85212	Medulloblastoma, genetically defined, group 3	MB_G3	NA	8.48	F	NA	NA	FROZEN	4
GSM2261058_7973219003_R04C02	GSE85212	Medulloblastoma, genetically defined, SHH-activated	MB_SHH	NA	1.77	F	NA	NA	FROZEN	6
GSM2261059_7810920077_R02C02	GSE85212	Medulloblastoma, genetically defined, group 4	MB_G4	NA	4.92	F	NA	NA	FROZEN	4
GSM2261060_8942334031_R06C02	GSE85212	Medulloblastoma, genetically defined, SHH-activated	MB_SHH	NA	1	M	NA	NA	FROZEN	6
GSM2261061_7970376048_R01C02	GSE85212	Medulloblastoma, genetically defined, group 4	MB_G4	NA	14	M	NA	NA	FROZEN	4
GSM2261062_7970376149_R03C01	GSE85212	Medulloblastoma, genetically defined, group 3	MB_G3	NA	2	M	NA	NA	FROZEN	4
GSM2261068_7973219052_R06C01	GSE85212	Medulloblastoma, genetically defined, SHH-activated	MB_SHH	NA	8	F	NA	NA	FROZEN	6
GSM2261069_7970376002_R05C02	GSE85212	Medulloblastoma, genetically defined, WNT-activated	MB_WNT	NA	13	F	NA	NA	FROZEN	3
GSM2261070_7970368068_R05C02	GSE85212	Medulloblastoma, genetically defined, group 3	MB_G3	NA	2	F	NA	NA	FROZEN	4
GSM2261071_7970376085_R01C02	GSE85212	Medulloblastoma, genetically defined, group 4	MB_G4	NA	11	M	NA	NA	FROZEN	2
GSM2261072_7810920078_R04C01	GSE85212	Medulloblastoma, genetically defined, group 4	MB_G4	NA	15	F	NA	NA	FROZEN	4
GSM2261073_7970368069_R03C01	GSE85212	Medulloblastoma, genetically defined, SHH-activated	MB_SHH	NA	3	F	NA	NA	FROZEN	4
GSM2261074_7973201074_R04C01	GSE85212	Medulloblastoma, genetically defined, SHH-activated	MB_SHH	NA	10	M	NA	NA	FROZEN	3
GSM2261075_7970368069_R05C02	GSE85212	Medulloblastoma, genetically defined, group 4	MB_G4	NA	9	M	NA	NA	FROZEN	4
GSM2261076_7970368139_R01C02	GSE85212	Medulloblastoma, genetically defined, group 3	MB_G3	NA	5	M	NA	NA	FROZEN	4
GSM2261077_7970376118_R01C02	GSE85212	Medulloblastoma, genetically defined, group 4	MB_G4	NA	10	M	NA	NA	FROZEN	4
GSM2261078_7973219003_R03C01	GSE85212	Medulloblastoma, genetically defined, group 4	MB_G4	NA	8	M	NA	NA	FROZEN	6
GSM2261079_7973219003_R05C02	GSE85212	Medulloblastoma, genetically defined, group 4	MB_G4	NA	2	M	NA	NA	FROZEN	6
GSM2261080_7970376048_R02C02	GSE85212	Medulloblastoma, genetically defined, group 4	MB_G4	NA	7	M	NA	NA	FROZEN	4
GSM2261081_7970376149_R04C01	GSE85212	Medulloblastoma, genetically defined, group 3	MB_G3	NA	6	M	NA	NA	FROZEN	4
GSM2261082_7970376149_R06C02	GSE85212	Medulloblastoma, genetically defined, SHH-activated	MB_SHH	NA	10	F	NA	NA	FROZEN	4
GSM2261083_7970376123_R02C02	GSE85212	Medulloblastoma, genetically defined, SHH-activated	MB_SHH	NA	6	F	NA	NA	FROZEN	6
GSM2261085_7970368130_R03C01	GSE85212	Medulloblastoma, genetically defined, group 3	MB_G3	NA	7	M	NA	NA	FROZEN	4
GSM2261086_7970368130_R05C02	GSE85212	Medulloblastoma, genetically defined, group 4	MB_G4	NA	12	M	NA	NA	FROZEN	6
GSM2261087_7970368068_R04C01	GSE85212	Medulloblastoma, genetically defined, group 4	MB_G4	NA	9.3	F	NA	NA	FROZEN	4
GSM2261088_7973201149_R04C01	GSE85212	Medulloblastoma, genetically defined, group 3	MB_G3	NA	10.1	F	NA	NA	FROZEN	4
GSM2261089_7973201149_R06C02	GSE85212	Medulloblastoma, genetically defined, group 3	MB_G3	NA	13.54	M	NA	NA	FROZEN	4
GSM2261090_7970368068_R06C02	GSE85212	Medulloblastoma, genetically defined, group 3	MB_G3	NA	5.13	M	NA	NA	FROZEN	4
GSM2261091_9305651213newLazer_R02C02	GSE85212	Medulloblastoma, genetically defined, group 4	MB_G4	NA	8.22	M	NA	NA	FROZEN	4
GSM2261093_7970368069_R06C02	GSE85212	Medulloblastoma, genetically defined, group 4	MB_G4	NA	2.5	NA	NA	NA	FROZEN	4
GSM2261094_7970376118_R02C02	GSE85212	Medulloblastoma, genetically defined, group 4	MB_G4	NA	7.1	M	NA	NA	FROZEN	4
GSM2261095_7973219003_R04C01	GSE85212	Medulloblastoma, genetically defined, SHH-activated	MB_SHH	NA	4.9	M	NA	NA	FROZEN	4
GSM2261097_7973219003_R06C02	GSE85212	Medulloblastoma, genetically defined, WNT-activated	MB_WNT	NA	6.9	F	NA	NA	FROZEN	6
GSM2261099_7970376163_R01C01	GSE85212	Medulloblastoma, genetically defined, group 4	MB_G4	NA	9	M	NA	NA	FROZEN	4
GSM2261101_7970376167_R05C01	GSE85212	Medulloblastoma, genetically defined, SHH-activated	MB_SHH	NA	9	M	NA	NA	FROZEN	2
GSM2261102_7973219001_R02C01	GSE85212	Medulloblastoma, genetically defined, group 4	MB_G4	NA	5	M	NA	NA	FROZEN	4
GSM2261103_7973219001_R04C02	GSE85212	Medulloblastoma, genetically defined, group 3	MB_G3	NA	7	F	NA	NA	FROZEN	4
GSM2261104_7973219007_R02C01	GSE85212	Medulloblastoma, genetically defined, group 4	MB_G4	NA	7	F	NA	NA	FROZEN	4
GSM2261105_7973219007_R04C02	GSE85212	Medulloblastoma, genetically defined, group 4	MB_G4	NA	4	M	NA	NA	FROZEN	4
GSM2261106_7973219008_R06C01	GSE85212	Medulloblastoma, genetically defined, group 4	MB_G4	NA	6	M	NA	NA	FROZEN	6
GSM2261107_7970376148_R02C01	GSE85212	Medulloblastoma, genetically defined, group 3	MB_G3	NA	9	M	NA	NA	FROZEN	4
GSM2261108_7970376148_R04C02	GSE85212	Medulloblastoma, genetically defined, group 4	MB_G4	NA	8	M	NA	NA	FROZEN	6
GSM2261109_7970376151_R06C01	GSE85212	Medulloblastoma, genetically defined, group 4	MB_G4	NA	17	M	NA	NA	FROZEN	6
GSM2261110_7970376163_R04C02	GSE85212	Medulloblastoma, genetically defined, group 4	MB_G4	NA	3	M	NA	NA	FROZEN	6
GSM2261111_7970376167_R06C01	GSE85212	Medulloblastoma, genetically defined, group 4	MB_G4	NA	6	M	NA	NA	FROZEN	4
GSM2261112_8942326025_R03C02	GSE85212	Medulloblastoma, genetically defined, WNT-activated	MB_WNT	NA	6	M	NA	NA	FROZEN	4
GSM2261113_7973219001_R03C01	GSE85212	Medulloblastoma, genetically defined, group 4	MB_G4	NA	8	M	NA	NA	FROZEN	6
GSM2261114_7973219005_R01C02	GSE85212	Medulloblastoma, genetically defined, SHH-activated	MB_SHH	NA	8	M	NA	NA	FROZEN	4
GSM2261115_7970368045_R03C01	GSE85212	Medulloblastoma, genetically defined, group 4	MB_G4	NA	4	F	NA	NA	FROZEN	6
GSM2261116_7973219007_R03C01	GSE85212	Medulloblastoma, genetically defined, group 4	MB_G4	NA	12	F	NA	NA	FROZEN	4
GSM2261117_7973201166_R02C02	GSE85212	Medulloblastoma, genetically defined, group 4	MB_G4	NA	8	M	NA	NA	FROZEN	4
GSM2261118_7973219007_R05C02	GSE85212	Medulloblastoma, genetically defined, SHH-activated	MB_SHH	NA	2	F	NA	NA	FROZEN	4
GSM2261119_7973219020_R01C02	GSE85212	Medulloblastoma, genetically defined, group 4	MB_G4	NA	2	M	NA	NA	FROZEN	4
GSM2261120_7973219008_R01C02	GSE85212	Medulloblastoma, genetically defined, group 4	MB_G4	NA	13	F	NA	NA	FROZEN	6
GSM2261121_7970368045_R05C02	GSE85212	Medulloblastoma, genetically defined, SHH-activated	MB_SHH	NA	8.9	M	NA	NA	FROZEN	4
GSM2261122_7970376148_R05C02	GSE85212	Medulloblastoma, genetically defined, SHH-activated	MB_SHH	NA	12.9	M	NA	NA	FROZEN	4
GSM2261123_7970376151_R01C02	GSE85212	Medulloblastoma, genetically defined, group 4	MB_G4	NA	9	M	NA	NA	FROZEN	6
GSM2261124_7970376167_R01C02	GSE85212	Medulloblastoma, genetically defined, group 4	MB_G4	NA	7.4	M	NA	NA	FROZEN	6
GSM2261125_7973219001_R04C01	GSE85212	Medulloblastoma, genetically defined, group 4	MB_G4	NA	7.3	M	NA	NA	FROZEN	4
GSM2261126_7973219001_R06C02	GSE85212	Medulloblastoma, genetically defined, group 3	MB_G3	NA	5.7	M	NA	NA	FROZEN	4
GSM2261127_7973219007_R04C01	GSE85212	Medulloblastoma, genetically defined, group 4	MB_G4	NA	6.9	F	NA	NA	FROZEN	2
GSM2261128_7973219007_R06C02	GSE85212	Medulloblastoma, genetically defined, group 4	MB_G4	NA	12.8	M	NA	NA	FROZEN	6
GSM2261129_7973219008_R02C02	GSE85212	Medulloblastoma, genetically defined, group 4	MB_G4	NA	7.8	F	NA	NA	FROZEN	6
GSM2261130_7973201074_R05C01	GSE85212	Medulloblastoma, genetically defined, group 4	MB_G4	NA	8.7	F	NA	NA	FROZEN	4
GSM2261131_7970376148_R06C02	GSE85212	Medulloblastoma, genetically defined, group 4	MB_G4	NA	2.5	F	NA	NA	FROZEN	4
GSM2261132_7970376151_R02C02	GSE85212	Medulloblastoma, genetically defined, group 4	MB_G4	NA	7.74	M	NA	NA	FROZEN	4
GSM2261133_7970376163_R04C01	GSE85212	Medulloblastoma, genetically defined, group 3	MB_G3	NA	6.96	F	NA	NA	FROZEN	6
GSM2261134_7970376163_R06C02	GSE85212	Medulloblastoma, genetically defined, group 3	MB_G3	NA	9	F	NA	NA	FROZEN	4
GSM2261135_7970376167_R02C02	GSE85212	Medulloblastoma, genetically defined, group 4	MB_G4	NA	8.44	M	NA	NA	FROZEN	6
GSM2261136_7973219001_R05C01	GSE85212	Medulloblastoma, genetically defined, WNT-activated	MB_WNT	NA	8.18	F	NA	NA	FROZEN	4
GSM2261137_7973219005_R03C02	GSE85212	Medulloblastoma, genetically defined, WNT-activated	MB_WNT	NA	8.3	F	NA	NA	FROZEN	6
GSM2261138_7973219007_R05C01	GSE85212	Medulloblastoma, genetically defined, group 4	MB_G4	NA	3	M	NA	NA	FROZEN	4
GSM2261139_7973219008_R01C01	GSE85212	Medulloblastoma, genetically defined, SHH-activated	MB_SHH	NA	1	F	NA	NA	FROZEN	4
GSM2261140_7973219008_R03C02	GSE85212	Medulloblastoma, genetically defined, group 4	MB_G4	NA	9	M	NA	NA	FROZEN	3
GSM2261141_7970376148_R05C01	GSE85212	Medulloblastoma, genetically defined, SHH-activated	MB_SHH	NA	1	M	NA	NA	FROZEN	4
GSM2261142_7970376151_R01C01	GSE85212	Medulloblastoma, genetically defined, group 3	MB_G3	NA	7	M	NA	NA	FROZEN	2
GSM2261143_7970376163_R05C01	GSE85212	Medulloblastoma, genetically defined, group 4	MB_G4	NA	11	F	NA	NA	FROZEN	2
GSM2261144_7970376167_R01C01	GSE85212	Medulloblastoma, genetically defined, SHH-activated	MB_SHH	NA	15	M	NA	NA	FROZEN	2
GSM2261145_7973201157_R01C01	GSE85212	Medulloblastoma, genetically defined, SHH-activated	MB_SHH	NA	2.66	F	NA	NA	FROZEN	2
GSM2261146_7973201157_R03C02	GSE85212	Medulloblastoma, genetically defined, group 4	MB_G4	NA	4	F	NA	NA	FROZEN	4
GSM2261147_7970368124_R01C02	GSE85212	Medulloblastoma, genetically defined, group 4	MB_G4	NA	5	F	NA	NA	FROZEN	4
GSM2261149_7973219005_R02C01	GSE85212	Medulloblastoma, genetically defined, group 4	MB_G4	NA	10	M	NA	NA	FROZEN	4
GSM2261150_7973219007_R06C01	GSE85212	Medulloblastoma, genetically defined, SHH-activated	MB_SHH	NA	2	F	NA	NA	FROZEN	3
GSM2261151_7973219008_R02C01	GSE85212	Medulloblastoma, genetically defined, group 4	MB_G4	NA	2.5	F	NA	NA	FROZEN	2
GSM2261152_7973219008_R04C02	GSE85212	Medulloblastoma, genetically defined, WNT-activated	MB_WNT	NA	7	M	NA	NA	FROZEN	6
GSM2261153_7970376148_R06C01	GSE85212	Medulloblastoma, genetically defined, group 3	MB_G3	NA	6	F	NA	NA	FROZEN	4
GSM2261156_7970376167_R02C01	GSE85212	Medulloblastoma, genetically defined, group 4	MB_G4	NA	1	F	NA	NA	FROZEN	6
GSM2261157_7970376167_R04C02	GSE85212	Medulloblastoma, genetically defined, group 4	MB_G4	NA	5	M	NA	NA	FROZEN	4
GSM2261158_7973219005_R03C01	GSE85212	Medulloblastoma, genetically defined, group 4	MB_G4	NA	8	M	NA	NA	FROZEN	2
GSM2261159_7973219007_R01C02	GSE85212	Medulloblastoma, genetically defined, SHH-activated	MB_SHH	NA	1	M	NA	NA	FROZEN	6
GSM2261160_7796806110_R04C02	GSE85212	Medulloblastoma, genetically defined, group 4	MB_G4	NA	4	F	NA	NA	FROZEN	3
GSM2261161_7973219008_R05C02	GSE85212	Medulloblastoma, genetically defined, group 4	MB_G4	NA	10	M	NA	NA	FROZEN	2
GSM2261162_7973219040_R01C02	GSE85212	Medulloblastoma, genetically defined, SHH-activated	MB_SHH	NA	1	M	NA	NA	FROZEN	4
GSM2261163_7970376148_R01C02	GSE85212	Medulloblastoma, genetically defined, SHH-activated	MB_SHH	NA	12	M	NA	NA	FROZEN	4
GSM2261164_7970376151_R05C02	GSE85212	Medulloblastoma, genetically defined, SHH-activated	MB_SHH	NA	17	F	NA	NA	FROZEN	6
GSM2261165_7970376163_R01C02	GSE85212	Medulloblastoma, genetically defined, WNT-activated	MB_WNT	NA	12	M	NA	NA	FROZEN	6
GSM2261168_7973219005_R04C01	GSE85212	Medulloblastoma, genetically defined, SHH-activated	MB_SHH	NA	6	F	NA	NA	FROZEN	4
GSM2261170_7973219007_R02C02	GSE85212	Medulloblastoma, genetically defined, group 4	MB_G4	NA	13	M	NA	NA	FROZEN	2
GSM2261171_7973219008_R04C01	GSE85212	Medulloblastoma, genetically defined, group 4	MB_G4	NA	2	M	NA	NA	FROZEN	4
GSM2261172_7973219008_R06C02	GSE85212	Medulloblastoma, genetically defined, group 3	MB_G3	NA	9	M	NA	NA	FROZEN	4
GSM2261173_7970376148_R02C02	GSE85212	Medulloblastoma, genetically defined, SHH-activated	MB_SHH	NA	1	M	NA	NA	FROZEN	4
GSM2261174_7970376151_R04C01	GSE85212	Medulloblastoma, genetically defined, group 3	MB_G3	NA	1.8	M	NA	NA	FROZEN	4
GSM2261175_7970376151_R06C02	GSE85212	Medulloblastoma, genetically defined, group 3	MB_G3	NA	3.92	M	NA	NA	FROZEN	23
GSM2261176_7970376163_R02C02	GSE85212	Medulloblastoma, genetically defined, SHH-activated	MB_SHH	NA	1.33	F	NA	NA	FROZEN	6
GSM2261179_7970368106_R03C01	GSE85212	Medulloblastoma, genetically defined, group 4	MB_G4	NA	16	M	NA	NA	FROZEN	6
GSM2261180_7970376150_R03C01	GSE85212	Medulloblastoma, genetically defined, WNT-activated	MB_WNT	NA	2	F	NA	NA	FROZEN	2
GSM2261181_9344737020_R05C02	GSE85212	Medulloblastoma, genetically defined, SHH-activated	MB_SHH	NA	1	M	NA	NA	FROZEN	4
GSM2261182_7970376150_R05C02	GSE85212	Medulloblastoma, genetically defined, group 4	MB_G4	NA	12	M	NA	NA	FROZEN	4
GSM2261183_7973219052_R01C02	GSE85212	Medulloblastoma, genetically defined, group 4	MB_G4	NA	10	M	NA	NA	FROZEN	24
GSM2261184_7970368106_R05C02	GSE85212	Medulloblastoma, genetically defined, WNT-activated	MB_WNT	NA	16	F	NA	NA	FROZEN	2
GSM2261185_7970368163_R01C02	GSE85212	Medulloblastoma, genetically defined, group 4	MB_G4	NA	8	F	NA	NA	FROZEN	2
GSM2261186_7970376002_R04C01	GSE85212	Medulloblastoma, genetically defined, group 4	MB_G4	NA	5	M	NA	NA	FROZEN	4
GSM2261187_9344737044_R01C02	GSE85212	Medulloblastoma, genetically defined, SHH-activated	MB_SHH	NA	4	M	NA	NA	FROZEN	4
GSM2261188_7973219019_R04C01	GSE85212	Medulloblastoma, genetically defined, SHH-activated	MB_SHH	NA	1	M	NA	NA	FROZEN	4
GSM2261190_7973219020_R02C02	GSE85212	Medulloblastoma, genetically defined, group 4	MB_G4	NA	14	M	NA	NA	FROZEN	6
GSM2261191_7973219034_R06C02	GSE85212	Medulloblastoma, genetically defined, SHH-activated	MB_SHH	NA	18	M	NA	NA	FROZEN	3
GSM2261192_7973219040_R02C02	GSE85212	Medulloblastoma, genetically defined, group 4	MB_G4	NA	8	M	NA	NA	FROZEN	4
GSM2261193_7973219042_R04C01	GSE85212	Medulloblastoma, genetically defined, SHH-activated	MB_SHH	NA	11	M	NA	NA	FROZEN	6
GSM2261194_7970376150_R04C01	GSE85212	Medulloblastoma, genetically defined, SHH-activated	MB_SHH	NA	6	F	NA	NA	FROZEN	4
GSM2261195_7970368139_R02C02	GSE85212	Medulloblastoma, genetically defined, group 4	MB_G4	NA	8	M	NA	NA	FROZEN	2
GSM2261196_7973219019_R05C01	GSE85212	Medulloblastoma, genetically defined, WNT-activated	MB_WNT	NA	12.6	M	NA	NA	FROZEN	4
GSM2261197_9326189015newLazer_R03C02	GSE85212	Medulloblastoma, genetically defined, group 4	MB_G4	NA	8	M	NA	NA	FROZEN	4
GSM2261198_7973219020_R03C02	GSE85212	Medulloblastoma, genetically defined, group 4	MB_G4	NA	9	M	NA	NA	FROZEN	4
GSM2261201_7973201166_R03C02	GSE85212	Medulloblastoma, genetically defined, group 4	MB_G4	NA	6	M	NA	NA	FROZEN	2
GSM2261205_7973219044_R01C01	GSE85212	Medulloblastoma, genetically defined, SHH-activated	MB_SHH	NA	14	M	NA	NA	FROZEN	4
GSM2261206_7973219044_R03C02	GSE85212	Medulloblastoma, genetically defined, SHH-activated	MB_SHH	NA	0.5	M	NA	NA	FROZEN	4
GSM2261207_7970376150_R05C01	GSE85212	Medulloblastoma, genetically defined, group 4	MB_G4	NA	9	F	NA	NA	FROZEN	4
GSM2261208_7973219052_R01C01	GSE85212	Medulloblastoma, genetically defined, group 3	MB_G3	NA	11	M	NA	NA	FROZEN	4
GSM2261209_7973219019_R06C01	GSE85212	Medulloblastoma, genetically defined, group 3	MB_G3	NA	5	F	NA	NA	FROZEN	3
GSM2261210_7973219020_R02C01	GSE85212	Medulloblastoma, genetically defined, group 3	MB_G3	NA	7	M	NA	NA	FROZEN	4
GSM2261211_7973219040_R02C01	GSE85212	Medulloblastoma, genetically defined, group 4	MB_G4	NA	12	F	NA	NA	FROZEN	6
GSM2261212_7973219040_R04C02	GSE85212	Medulloblastoma, genetically defined, group 3	MB_G3	NA	10	F	NA	NA	FROZEN	4
GSM2261213_7973219044_R02C01	GSE85212	Medulloblastoma, genetically defined, SHH-activated	MB_SHH	NA	4	M	NA	NA	FROZEN	4
GSM2261214_7973219044_R04C02	GSE85212	Medulloblastoma, genetically defined, group 4	MB_G4	NA	15	M	NA	NA	FROZEN	4
GSM2261215_7970376150_R06C01	GSE85212	Medulloblastoma, genetically defined, group 3	MB_G3	NA	13	M	NA	NA	FROZEN	6
GSM2261216_7973219052_R04C02	GSE85212	Medulloblastoma, genetically defined, group 3	MB_G3	NA	2.3	M	NA	NA	FROZEN	4
GSM2261217_7973219019_R01C02	GSE85212	Medulloblastoma, genetically defined, group 4	MB_G4	NA	7	F	NA	NA	FROZEN	4
GSM2261218_7973219020_R03C01	GSE85212	Medulloblastoma, genetically defined, WNT-activated	MB_WNT	NA	10	F	NA	NA	FROZEN	6
GSM2261220_7973219034_R01C02	GSE85212	Medulloblastoma, genetically defined, group 4	MB_G4	NA	9.5	F	NA	NA	FROZEN	6
GSM2261221_7973219040_R03C01	GSE85212	Medulloblastoma, genetically defined, SHH-activated	MB_SHH	NA	2	F	NA	NA	FROZEN	4
GSM2261223_7973219042_R01C02	GSE85212	Medulloblastoma, genetically defined, SHH-activated	MB_SHH	NA	8.19	F	NA	NA	FROZEN	4
GSM2261224_7973219044_R03C01	GSE85212	Medulloblastoma, genetically defined, group 4	MB_G4	NA	4.18	M	NA	NA	FROZEN	4
GSM2261225_7973219044_R05C02	GSE85212	Medulloblastoma, genetically defined, group 4	MB_G4	NA	11.43	M	NA	NA	FROZEN	2
GSM2261226_7970376150_R01C02	GSE85212	Medulloblastoma, genetically defined, group 3	MB_G3	NA	10.74	M	NA	NA	FROZEN	4
GSM2261227_7973219052_R03C01	GSE85212	Medulloblastoma, genetically defined, group 4	MB_G4	NA	12.99	M	NA	NA	FROZEN	4
GSM2261228_7970368130_R06C02	GSE85212	Medulloblastoma, genetically defined, group 4	MB_G4	NA	5.79	M	NA	NA	FROZEN	4
GSM2261229_9326189059_R01C01	GSE85212	Medulloblastoma, genetically defined, group 4	MB_G4	NA	8.13	M	NA	NA	FROZEN	4
GSM2261230_7973219019_R02C02	GSE85212	Medulloblastoma, genetically defined, group 3	MB_G3	NA	3.03	M	NA	NA	FROZEN	4
GSM2261231_7973219020_R04C01	GSE85212	Medulloblastoma, genetically defined, SHH-activated	MB_SHH	NA	7	M	NA	NA	FROZEN	4
GSM2261232_7970368007_R04C02	GSE85212	Medulloblastoma, genetically defined, group 3	MB_G3	NA	1.91	F	NA	NA	FROZEN	2
GSM2261233_7973219034_R02C02	GSE85212	Medulloblastoma, genetically defined, group 3	MB_G3	NA	3.08	M	NA	NA	FROZEN	3
GSM2261234_7973219040_R04C01	GSE85212	Medulloblastoma, genetically defined, WNT-activated	MB_WNT	NA	9.33	M	NA	NA	FROZEN	4
GSM2261236_9326189023_R03C02	GSE85212	Medulloblastoma, genetically defined, group 4	MB_G4	NA	7.97	M	NA	NA	FROZEN	3
GSM2261237_8942334031_R02C02	GSE85212	Medulloblastoma, genetically defined, SHH-activated	MB_SHH	NA	3.82	F	NA	NA	FROZEN	3
GSM2261238_9326189023_R01C01	GSE85212	Medulloblastoma, genetically defined, group 4	MB_G4	NA	8.79	M	NA	NA	FROZEN	4
GSM2261239_8959312036_R01C01	GSE85212	Medulloblastoma, genetically defined, SHH-activated	MB_SHH	NA	15.24	F	NA	NA	FROZEN	6
GSM2261240_7970376001_R02C02	GSE85212	Medulloblastoma, genetically defined, group 4	MB_G4	NA	7.26	M	NA	NA	FROZEN	4
GSM2261241_7970368045_R04C01	GSE85212	Medulloblastoma, genetically defined, SHH-activated	MB_SHH	NA	1.68	M	NA	NA	FROZEN	6
GSM2261242_7970368045_R06C02	GSE85212	Medulloblastoma, genetically defined, group 3	MB_G3	NA	7.71	F	NA	NA	FROZEN	4
GSM2261243_7970368124_R02C02	GSE85212	Medulloblastoma, genetically defined, group 4	MB_G4	NA	14.75	F	NA	NA	FROZEN	4
GSM2261244_7970368106_R06C02	GSE85212	Medulloblastoma, genetically defined, SHH-activated	MB_SHH	NA	0.24	F	NA	NA	FROZEN	6
GSM2261245_7970368163_R02C02	GSE85212	Medulloblastoma, genetically defined, group 4	MB_G4	NA	4.3	F	NA	NA	FROZEN	6
GSM2261246_7970376002_R05C01	GSE85212	Medulloblastoma, genetically defined, SHH-activated	MB_SHH	NA	16	M	NA	NA	FROZEN	4
GSM2261247_7970368007_R02C01	GSE85212	Medulloblastoma, genetically defined, group 4	MB_G4	NA	6	M	NA	NA	FROZEN	4
GSM2261248_8959312036_R01C02	GSE85212	Medulloblastoma, genetically defined, SHH-activated	MB_SHH	NA	6	M	NA	NA	FROZEN	4
GSM2261256_7970368124_R03C02	GSE85212	Medulloblastoma, genetically defined, SHH-activated	MB_SHH	NA	3	F	NA	NA	FROZEN	6
GSM2261257_7970376002_R01C02	GSE85212	Medulloblastoma, genetically defined, group 4	MB_G4	NA	8	M	NA	NA	FROZEN	4
GSM2261258_7973201074_R06C01	GSE85212	Medulloblastoma, genetically defined, group 4	MB_G4	NA	5	M	NA	NA	FROZEN	3
GSM2261260_9326189050newLazer_R02C01	GSE85212	Medulloblastoma, genetically defined, SHH-activated	MB_SHH	NA	5	M	NA	NA	FROZEN	2
GSM2261261_7973201157_R04C02	GSE85212	Medulloblastoma, genetically defined, group 4	MB_G4	NA	5.1	F	NA	NA	FROZEN	4
GSM2261262_7973201149_R06C01	GSE85212	Medulloblastoma, genetically defined, group 4	MB_G4	NA	7	M	NA	NA	FROZEN	4
GSM2261263_9326189050newLazer_R04C02	GSE85212	Medulloblastoma, genetically defined, WNT-activated	MB_WNT	NA	9.7	F	NA	NA	FROZEN	4
GSM2261264_7973201166_R02C01	GSE85212	Medulloblastoma, genetically defined, group 3	MB_G3	NA	3.2	M	NA	NA	FROZEN	6
GSM2261265_8942351049_R03C02	GSE85212	Medulloblastoma, genetically defined, WNT-activated	MB_WNT	NA	14.2	F	NA	NA	FROZEN	4
GSM2261267_9326189013newLazer_R06C01	GSE85212	Medulloblastoma, genetically defined, SHH-activated	MB_SHH	NA	3	F	NA	NA	FROZEN	4
GSM2261269_7970368163_R01C01	GSE85212	Medulloblastoma, genetically defined, group 3	MB_G3	NA	4	M	NA	NA	FROZEN	6
GSM2261270_7970368163_R03C02	GSE85212	Medulloblastoma, genetically defined, SHH-activated	MB_SHH	NA	2.75	M	NA	NA	FROZEN	6
GSM2261271_7970368139_R02C01	GSE85212	Medulloblastoma, genetically defined, group 4	MB_G4	NA	7	F	NA	NA	FROZEN	6
GSM2261272_7970368139_R04C02	GSE85212	Medulloblastoma, genetically defined, group 4	MB_G4	NA	15	M	NA	NA	FROZEN	3
GSM2261273_7970368130_R06C01	GSE85212	Medulloblastoma, genetically defined, group 3	MB_G3	NA	2.08	M	NA	NA	FROZEN	6
GSM2261274_7970376001_R02C01	GSE85212	Medulloblastoma, genetically defined, group 4	MB_G4	NA	10	M	NA	NA	FROZEN	4
GSM2261275_7970376001_R04C02	GSE85212	Medulloblastoma, genetically defined, SHH-activated	MB_SHH	NA	5	M	NA	NA	FROZEN	4
GSM2261276_7973201143_R03C01	GSE85212	Medulloblastoma, genetically defined, group 4	MB_G4	NA	4	M	NA	NA	FROZEN	2
GSM2261277_7973201143_R05C02	GSE85212	Medulloblastoma, genetically defined, group 4	MB_G4	NA	7	F	NA	NA	FROZEN	6
GSM2261278_7973201069_R01C02	GSE85212	Medulloblastoma, genetically defined, SHH-activated	MB_SHH	NA	2.5	M	NA	NA	FROZEN	2
GSM2261280_9326189004_R03C02	GSE85212	Medulloblastoma, genetically defined, group 4	MB_G4	NA	5.4	F	NA	NA	FROZEN	2
GSM2261281_7970368045_R06C01	GSE85212	Medulloblastoma, genetically defined, group 3	MB_G3	NA	4	M	NA	NA	FROZEN	6
GSM2261282_8942334031_R03C02	GSE85212	Medulloblastoma, genetically defined, WNT-activated	MB_WNT	NA	15	M	NA	NA	FROZEN	4
GSM2261283_9326189004_R01C01	GSE85212	Medulloblastoma, genetically defined, group 3	MB_G3	NA	6	F	NA	NA	FROZEN	3
GSM2261284_9326189059_R02C02	GSE85212	Medulloblastoma, genetically defined, group 3	MB_G3	NA	7	F	NA	NA	FROZEN	6
GSM2261285_7970368163_R02C01	GSE85212	Medulloblastoma, genetically defined, group 4	MB_G4	NA	7	F	NA	NA	FROZEN	4
GSM2261288_7970368139_R03C01	GSE85212	Medulloblastoma, genetically defined, group 4	MB_G4	NA	13.5	M	NA	NA	FROZEN	4
GSM2261289_8942326070_R02C01	GSE85212	Medulloblastoma, genetically defined, WNT-activated	MB_WNT	NA	11.3	F	NA	NA	FROZEN	3
GSM2261290_8942326039_R05C02	GSE85212	Medulloblastoma, genetically defined, SHH-activated	MB_SHH	NA	8	M	NA	NA	FROZEN	4
GSM2261291_9326189014_R04C01	GSE85212	Medulloblastoma, genetically defined, group 3	MB_G3	NA	2.9	M	NA	NA	FROZEN	4
GSM2261292_7970368130_R01C02	GSE85212	Medulloblastoma, genetically defined, group 4	MB_G4	NA	7.8	M	NA	NA	FROZEN	6
GSM2261293_7970376001_R05C02	GSE85212	Medulloblastoma, genetically defined, SHH-activated	MB_SHH	NA	1	M	NA	NA	FROZEN	6
GSM2261294_7970368045_R01C02	GSE85212	Medulloblastoma, genetically defined, SHH-activated	MB_SHH	NA	2	F	NA	NA	FROZEN	4
GSM2261295_7970368007_R05C02	GSE85212	Medulloblastoma, genetically defined, group 3	MB_G3	NA	1.9	M	NA	NA	FROZEN	6
GSM2261296_7973219052_R06C02	GSE85212	Medulloblastoma, genetically defined, group 4	MB_G4	NA	9	M	NA	NA	FROZEN	4
GSM2261297_7970368124_R03C01	GSE85212	Medulloblastoma, genetically defined, group 4	MB_G4	NA	6	F	NA	NA	FROZEN	6
GSM2261298_7970368106_R01C02	GSE85212	Medulloblastoma, genetically defined, group 4	MB_G4	NA	2	M	NA	NA	FROZEN	6
GSM2261299_7970368163_R03C01	GSE85212	Medulloblastoma, genetically defined, group 4	MB_G4	NA	9	M	NA	NA	FROZEN	4
GSM2261300_7970368163_R05C02	GSE85212	Medulloblastoma, genetically defined, SHH-activated	MB_SHH	NA	2.95	M	NA	NA	FROZEN	3
GSM2261301_7970376001_R04C01	GSE85212	Medulloblastoma, genetically defined, group 4	MB_G4	NA	8.3	M	NA	NA	FROZEN	4
GSM2261302_7973201149_R01C02	GSE85212	Medulloblastoma, genetically defined, group 3	MB_G3	NA	2.1	M	NA	NA	FROZEN	4
GSM2261303_7973201166_R03C01	GSE85212	Medulloblastoma, genetically defined, group 3	MB_G3	NA	5.1	M	NA	NA	FROZEN	4
GSM2261304_7970368003_R02C02	GSE85212	Medulloblastoma, genetically defined, group 3	MB_G3	NA	4.4	M	NA	NA	FROZEN	6
GSM2261305_7973201143_R04C01	GSE85212	Medulloblastoma, genetically defined, SHH-activated	MB_SHH	NA	6.3	M	NA	NA	FROZEN	6
GSM2261306_7973201143_R06C02	GSE85212	Medulloblastoma, genetically defined, group 3	MB_G3	NA	5.3	M	NA	NA	FROZEN	4
GSM2261307_7973201069_R02C02	GSE85212	Medulloblastoma, genetically defined, WNT-activated	MB_WNT	NA	5.4	F	NA	NA	FROZEN	2
GSM2261308_7973201074_R02C02	GSE85212	Medulloblastoma, genetically defined, group 3	MB_G3	NA	2.4	M	NA	NA	FROZEN	2
GSM2261309_7973201149_R02C02	GSE85212	Medulloblastoma, genetically defined, SHH-activated	MB_SHH	NA	15.9	M	NA	NA	FROZEN	2
GSM2261310_9326189016_R02C02	GSE85212	Medulloblastoma, genetically defined, group 4	MB_G4	NA	6.58	F	NA	NA	FROZEN	4
GSM2261311_9326189049_R06C02	GSE85212	Medulloblastoma, genetically defined, group 4	MB_G4	NA	4	F	NA	NA	FROZEN	2
GSM2261313_9326189012_R03C01	GSE85212	Medulloblastoma, genetically defined, group 4	MB_G4	NA	7.4	M	NA	NA	FROZEN	6
GSM2261316_9326189059_R06C01	GSE85212	Medulloblastoma, genetically defined, group 4	MB_G4	NA	3	M	NA	NA	FROZEN	4
GSM2261317_9326189014_R04C02	GSE85212	Medulloblastoma, genetically defined, group 4	MB_G4	NA	5.29	M	NA	NA	FROZEN	24
GSM2261318_9326189054newLazer_R04C02	GSE85212	Medulloblastoma, genetically defined, group 4	MB_G4	NA	2.82	M	NA	NA	FROZEN	2
GSM2261319_9326189023_R06C01	GSE85212	Medulloblastoma, genetically defined, group 3	MB_G3	NA	8.21	M	NA	NA	FROZEN	4
GSM2261320_9326189012_R04C02	GSE85212	Medulloblastoma, genetically defined, group 4	MB_G4	NA	5.15	F	NA	NA	FROZEN	3
GSM2261321_9326189016_R06C01	GSE85212	Medulloblastoma, genetically defined, group 4	MB_G4	NA	10.12	F	NA	NA	FROZEN	4
GSM2261322_9326189027newLazer_R06C01	GSE85212	Medulloblastoma, genetically defined, SHH-activated	MB_SHH	NA	5.19	M	NA	NA	FROZEN	6
GSM2261323_9326189049_R04C02	GSE85212	Medulloblastoma, genetically defined, group 3	MB_G3	NA	2.85	M	NA	NA	FROZEN	6
GSM2261324_8942326070_R05C01	GSE85212	Medulloblastoma, genetically defined, SHH-activated	MB_SHH	NA	1.66	F	NA	NA	FROZEN	4
GSM2261325_9326189049_R02C01	GSE85212	Medulloblastoma, genetically defined, group 4	MB_G4	NA	7.9	F	NA	NA	FROZEN	4
GSM2261326_8942351049_R06C02	GSE85212	Medulloblastoma, genetically defined, SHH-activated	MB_SHH	NA	1.41	F	NA	NA	FROZEN	2
GSM2261327_9326189004_R06C01	GSE85212	Medulloblastoma, genetically defined, group 3	MB_G3	NA	11.6	M	NA	NA	FROZEN	4
GSM2261328_9326189019_R04C02	GSE85212	Medulloblastoma, genetically defined, group 3	MB_G3	NA	5.14	F	NA	NA	FROZEN	4
GSM2261329_8942351049_R02C01	GSE85212	Medulloblastoma, genetically defined, SHH-activated	MB_SHH	NA	9.92	F	NA	NA	FROZEN	4
GSM2261330_8942351049_R04C02	GSE85212	Medulloblastoma, genetically defined, WNT-activated	MB_WNT	NA	8.6	M	NA	NA	FROZEN	2
GSM2261331_9326189019_R02C01	GSE85212	Medulloblastoma, genetically defined, group 3	MB_G3	NA	2.2	M	NA	NA	FROZEN	6
GSM2261332_9326189059_R05C01	GSE85212	Medulloblastoma, genetically defined, group 4	MB_G4	NA	11.07	M	NA	NA	FROZEN	2
GSM2261333_8942326025_R05C02	GSE85212	Medulloblastoma, genetically defined, SHH-activated	MB_SHH	NA	1.76	M	NA	NA	FROZEN	2
GSM2261334_9326189009newLazer_R04C02	GSE85212	Medulloblastoma, genetically defined, group 3	MB_G3	NA	3.66	M	NA	NA	FROZEN	3
GSM2261335_9326189014_R03C02	GSE85212	Medulloblastoma, genetically defined, group 3	MB_G3	NA	3	M	NA	NA	FROZEN	4
GSM2261337_9326189012_R03C02	GSE85212	Medulloblastoma, genetically defined, group 3	MB_G3	NA	2	NA	NA	NA	FROZEN	6
GSM2261338_9326189012_R01C01	GSE85212	Medulloblastoma, genetically defined, group 4	MB_G4	NA	6	NA	NA	NA	FROZEN	4
GSM2261342_9326189050newLazer_R03C01	GSE85212	Medulloblastoma, genetically defined, group 4	MB_G4	NA	9	M	NA	NA	FROZEN	6
GSM2261343_9326189013newLazer_R01C02	GSE85212	Medulloblastoma, genetically defined, group 4	MB_G4	NA	5	F	NA	NA	FROZEN	4
GSM2261344_9326189019_R03C02	GSE85212	Medulloblastoma, genetically defined, group 3	MB_G3	NA	11.9	M	NA	NA	FROZEN	6
GSM2261345_8942326054_R06C01	GSE85212	Medulloblastoma, genetically defined, SHH-activated	MB_SHH	NA	6.1	F	NA	NA	FROZEN	4
GSM2261346_9344737038_R06C02	GSE85212	Medulloblastoma, genetically defined, group 4	MB_G4	NA	6.8	M	NA	NA	FROZEN	4
GSM2261347_9326189007newLazer_R01C02	GSE85212	Medulloblastoma, genetically defined, group 3	MB_G3	NA	6.9	F	NA	NA	FROZEN	6
GSM2261348_8942326025_R04C02	GSE85212	Medulloblastoma, genetically defined, WNT-activated	MB_WNT	NA	10.3	F	NA	NA	FROZEN	4
GSM2261349_9326189045_R06C02	GSE85212	Medulloblastoma, genetically defined, group 3	MB_G3	NA	2.9	F	NA	NA	FROZEN	6
GSM2261350_9326189054newLazer_R03C01	GSE85212	Medulloblastoma, genetically defined, SHH-activated	MB_SHH	NA	1.4	M	NA	NA	FROZEN	4
GSM2261351_9326189054newLazer_R05C02	GSE85212	Medulloblastoma, genetically defined, group 3	MB_G3	NA	5.5	M	NA	NA	FROZEN	6
GSM2261352_9326189009newLazer_R03C01	GSE85212	Medulloblastoma, genetically defined, group 3	MB_G3	NA	1.9	M	NA	NA	FROZEN	6
GSM2261353_9344737020_R04C01	GSE85212	Medulloblastoma, genetically defined, group 4	MB_G4	NA	10.08	M	NA	NA	FROZEN	4
GSM2261354_9305651233newLazer_R04C01	GSE85212	Medulloblastoma, genetically defined, WNT-activated	MB_WNT	NA	12.75	F	NA	NA	FROZEN	4
GSM2261355_9305651233newLazer_R06C02	GSE85212	Medulloblastoma, genetically defined, group 4	MB_G4	NA	11.19	M	NA	NA	FROZEN	6
GSM2261356_9326189007newLazer_R02C02	GSE85212	Medulloblastoma, genetically defined, group 4	MB_G4	NA	4.94	M	NA	NA	FROZEN	4
GSM2261357_9326189054newLazer_R04C01	GSE85212	Medulloblastoma, genetically defined, group 4	MB_G4	NA	12.08	M	NA	NA	FROZEN	4
GSM2261358_9326189054newLazer_R06C02	GSE85212	Medulloblastoma, genetically defined, group 4	MB_G4	NA	15.08	M	NA	NA	FROZEN	3
GSM2261359_9326189027newLazer_R02C02	GSE85212	Medulloblastoma, genetically defined, SHH-activated	MB_SHH	NA	4.35	M	NA	NA	FROZEN	2
GSM2261360_9326189009newLazer_R04C01	GSE85212	Medulloblastoma, genetically defined, group 4	MB_G4	NA	5.24	M	NA	NA	FROZEN	3
GSM2261361_8942351134_R01C02	GSE85212	Medulloblastoma, genetically defined, SHH-activated	MB_SHH	NA	15	M	NA	NA	FROZEN	6
GSM2261362_9326189009newLazer_R06C02	GSE85212	Medulloblastoma, genetically defined, group 4	MB_G4	NA	9	M	NA	NA	FROZEN	2
GSM2261365_8942351134_R03C02	GSE85212	Medulloblastoma, genetically defined, WNT-activated	MB_WNT	NA	8	F	NA	NA	FROZEN	6
GSM2261366_8942351134_R06C01	GSE85212	Medulloblastoma, genetically defined, WNT-activated	MB_WNT	NA	5	F	NA	NA	FROZEN	4
GSM2261367_9305651213newLazer_R01C01	GSE85212	Medulloblastoma, genetically defined, group 4	MB_G4	NA	4	F	NA	NA	FROZEN	4
GSM2261368_8942326025_R03C01	GSE85212	Medulloblastoma, genetically defined, SHH-activated	MB_SHH	NA	9	M	NA	NA	FROZEN	2
GSM2261369_9326189013newLazer_R01C01	GSE85212	Medulloblastoma, genetically defined, group 4	MB_G4	NA	16	M	NA	NA	FROZEN	4
GSM2261370_9326189013newLazer_R03C02	GSE85212	Medulloblastoma, genetically defined, group 4	MB_G4	NA	11	F	NA	NA	FROZEN	6
GSM2261371_9326189007newLazer_R01C01	GSE85212	Medulloblastoma, genetically defined, group 4	MB_G4	NA	8	F	NA	NA	FROZEN	4
GSM2261373_9326189009newLazer_R05C01	GSE85212	Medulloblastoma, genetically defined, group 4	MB_G4	NA	11	M	NA	NA	FROZEN	4
GSM2261374_9305651213newLazer_R03C02	GSE85212	Medulloblastoma, genetically defined, group 4	MB_G4	NA	5	M	NA	NA	FROZEN	1
GSM2261375_8942326039_R06C01	GSE85212	Medulloblastoma, genetically defined, SHH-activated	MB_SHH	NA	9	F	NA	NA	FROZEN	4
GSM2261376_8942326054_R04C01	GSE85212	Medulloblastoma, genetically defined, SHH-activated	MB_SHH	NA	0.67	M	NA	NA	FROZEN	2
GSM2261377_9305651233newLazer_R06C01	GSE85212	Medulloblastoma, genetically defined, group 4	MB_G4	NA	6	M	NA	NA	FROZEN	3
GSM2261378_9326189007newLazer_R04C02	GSE85212	Medulloblastoma, genetically defined, group 3	MB_G3	NA	1.25	M	NA	NA	FROZEN	2
GSM2261379_9326189054newLazer_R06C01	GSE85212	Medulloblastoma, genetically defined, group 4	MB_G4	NA	11	M	NA	NA	FROZEN	2
GSM2261380_9326189027newLazer_R02C01	GSE85212	Medulloblastoma, genetically defined, group 4	MB_G4	NA	8	M	NA	NA	FROZEN	4
GSM2261381_9326189027newLazer_R04C02	GSE85212	Medulloblastoma, genetically defined, group 4	MB_G4	NA	12	F	NA	NA	FROZEN	4
GSM2261382_8942351049_R01C02	GSE85212	Medulloblastoma, genetically defined, SHH-activated	MB_SHH	NA	15	F	NA	NA	FROZEN	3
GSM2261383_8959312036_R02C02	GSE85212	Medulloblastoma, genetically defined, SHH-activated	MB_SHH	NA	12	F	NA	NA	FROZEN	6
GSM2261384_9326189009newLazer_R06C01	GSE85212	Medulloblastoma, genetically defined, SHH-activated	MB_SHH	NA	6	F	NA	NA	FROZEN	2
GSM2261385_9326189031newLazer_R02C01	GSE85212	Medulloblastoma, genetically defined, group 4	MB_G4	NA	11	M	NA	NA	FROZEN	4
GSM2261386_8942326039_R01C02	GSE85212	Medulloblastoma, genetically defined, group 3	MB_G3	NA	4.7	M	NA	NA	FROZEN	6
GSM2261387_9326189050newLazer_R01C02	GSE85212	Medulloblastoma, genetically defined, group 4	MB_G4	NA	17.3	M	NA	NA	FROZEN	6
GSM2261388_9326189013newLazer_R03C01	GSE85212	Medulloblastoma, genetically defined, group 4	MB_G4	NA	5	M	NA	NA	FROZEN	2
GSM2261389_9326189027newLazer_R05C02	GSE85212	Medulloblastoma, genetically defined, group 3	MB_G3	NA	3	M	NA	NA	FROZEN	4
GSM2261390_9326189031newLazer_R03C01	GSE85212	Medulloblastoma, genetically defined, group 4	MB_G4	NA	16	M	NA	NA	FROZEN	4
GSM2261391_9344737044_R02C02	GSE85212	Medulloblastoma, genetically defined, WNT-activated	MB_WNT	NA	10	F	NA	NA	FROZEN	4
GSM2261392_9326189031newLazer_R05C02	GSE85212	Medulloblastoma, genetically defined, SHH-activated	MB_SHH	NA	8	M	NA	NA	FROZEN	4
[truncated: 259 more rows]
