# Supplementary material for: Pediatric Pan-Central Nervous System Tumor Methylome Analyses Reveal Immune-Related LncRNAs
Source: Front Immunol. 2022 May 4;13:853904. doi: 10.3389/fimmu.2022.853904 (PMC9114481; doi:10.3389/fimmu.2022.853904)
Supplement: Supplementary file 5 [file Table_4.xlsx]

## Sheet: Sheet1
Table S4. 81 immune-related lncRNAs differentially methylated across 14 clusters
Ensemble_id	LncRNA_Symbol	Cluster	Delta_beta	P_value	Gene_symbol	Immune_pathway	Pubmed_id
ENSG00000261713.6	SSTR5-AS1	cluster1	0.227462	1.27e-244	SSTR5	Cytokine_Receptors	29712868; 29757368
ENSG00000232415.1	ELN-AS1	cluster2	0.218426	5.99e-29	ELN	Antimicrobials	19764675
ENSG00000261713.6	SSTR5-AS1	cluster3	-0.244074	1.84e-73	SSTR5	Cytokine_Receptors	29807052; 26722517
ENSG00000228763.1	LIMS1-AS1	cluster3	-0.202958	2.95e-74	LIMS1	Antimicrobials	29695398
ENSG00000259884.1	NR4A1AS	cluster3	-0.43031	7.23e-56	NR4A1	Cytokine_Receptors	32753947
ENSG00000237990.3	CNTN4-AS1	cluster4	0.394264	0	IL5RA	Cytokine_Receptors; Interleukins_Receptor	20233874; 28402723
ENSG00000261713.6	SSTR5-AS1	cluster4	-0.215504	2.94e-238	SSTR5	Cytokine_Receptors	30084836; 24182563
ENSG00000228763.1	LIMS1-AS1	cluster4	-0.228312	2.03e-200	LIMS1	Antimicrobials	18187956
ENSG00000249669.10	CARMN	cluster5	0.202209	5.68e-15	IL17B	Cytokines; Interleukins	33732554
ENSG00000237990.3	CNTN4-AS1	cluster5	0.205737	7.43e-08	IL5RA	Cytokine_Receptors; Interleukins_Receptor	20233874; 28402723
ENSG00000232415.1	ELN-AS1	cluster5	0.440859	8.46e-28	ELN	Antimicrobials	29761357
ENSG00000218537.1	MIF-AS1	cluster5	0.32356	1.21e-15	MIF	Antimicrobials; Cytokines	31097355; 12536483
ENSG00000229315.7	MCHR2-AS1	cluster5	-0.230836	4.27e-20	MCHR2	Cytokine_Receptors	26461262
ENSG00000225174.2	OSTM1-AS1	cluster5	0.270794	3.36e-18	NR2E1	Cytokine_Receptors	25359771
ENSG00000233896.2	PDYN-AS1	cluster5	0.265768	5.18e-10	PDYN	Antimicrobials; Cytokines	25220237
ENSG00000261351.2	AC116913.1	cluster5	0.201117	9.94e-31	MAP2K1	Antimicrobials; NaturalKiller_Cell_Cytotoxicity	31016791
ENSG00000237990.3	CNTN4-AS1	cluster6	-0.283029	9.43e-60	IL5RA	Cytokine_Receptors; Interleukins_Receptor	20233874; 28402723
ENSG00000226332.2	AL354836.1	cluster6	-0.208511	2.05e-115	ADRM1	Antigen_Processing_and_Presentation	33750326
ENSG00000231419.6	LINC00689	cluster6	-0.2135	2.26e-184	VIPR2	Cytokine_Receptors	31181442; 33389570
ENSG00000259884.1	NR4A1AS	cluster6	-0.438439	1.61e-124	NR4A1	Cytokine_Receptors	30085274
ENSG00000225174.2	OSTM1-AS1	cluster7	-0.204424	5.26e-31	NR2E1	Cytokine_Receptors	25359771
ENSG00000261351.2	AC116913.1	cluster7	-0.301505	4.74e-53	MAP2K1	Antimicrobials; NaturalKiller_Cell_Cytotoxicity	31016791
ENSG00000238020.1	HTR3E-AS1	cluster9	-0.293231	8.92e-15	HTR3E	Cytokine_Receptors	33292199; 32793281; 32549787
ENSG00000281453.1	TGFB2-OT1	cluster11	-0.342802	2.35e-28	TGFB2	Cytokines; TGFb_Family_Member	29145888; 16941073
ENSG00000237990.3	CNTN4-AS1	cluster11	-0.320498	5.48e-29	IL5RA	Cytokine_Receptors; Interleukins_Receptor	20233874; 28402723
ENSG00000278621.1	AC037198.2	cluster11	-0.202016	2.84e-17	THBS1	Antigen_Processing_and_Presentation	33509158
ENSG00000261351.2	AC116913.1	cluster11	-0.488549	1.59e-53	MAP2K1	Antimicrobials; NaturalKiller_Cell_Cytotoxicity	31016791
ENSG00000232415.1	ELN-AS1	cluster12	0.318213	3.57e-111	ELN	Antimicrobials	15494095
ENSG00000215039.7	CD27-AS1	cluster12	0.478531	8.31e-97	TAPBPL	Antigen_Processing_and_Presentation	28651374; 29484440
ENSG00000229315.7	MCHR2-AS1	cluster13	-0.200614	1.82e-16	MCHR2	Cytokine_Receptors	12379219
ENSG00000225174.2	OSTM1-AS1	cluster13	0.211772	1.73e-36	NR2E1	Cytokine_Receptors	25359771
ENSG00000237990.3	CNTN4-AS1	cluster14	-0.288373	3.65e-20	IL5RA	Cytokine_Receptors; Interleukins_Receptor	20233874; 28402723
ENSG00000286901.1	Z69667.1	cluster1	0.265431	2.18e-235	PDIA2	Antigen_Processing_and_Presentation
ENSG00000280153.1	AC133065.3	cluster1	0.373313	2.74e-282	CIITA	Antigen_Processing_and_Presentation
ENSG00000286116.1	AL157394.3	cluster1	-0.228194	3.96e-87	FAS	NaturalKiller_Cell_Cytotoxicity
ENSG00000269524.1	AC245052.7	cluster1	0.217163	6.94e-158	LILRB3	BCR_Signaling_Pathway
ENSG00000282041.1	Z82244.1	cluster1	-0.224489	1.04e-93	HMOX1	Antimicrobials
ENSG00000232807.2	AL137186.2	cluster1	-0.21575	8.93e-111	IL15RA	Cytokine_Receptors; Interleukins_Receptor
ENSG00000237413.5	AC096531.2	cluster2	0.232391	4.5e-22	PTGFR	Cytokine_Receptors
ENSG00000280153.1	AC133065.3	cluster2	-0.240779	4.41e-30	CIITA	Antigen_Processing_and_Presentation
ENSG00000275431.1	AC244100.2	cluster2	-0.276669	5.02e-64	CCL16; CCL15; CCL14	Antimicrobials; Chemokines; Cytokines
ENSG00000275944.1	AC244100.3	cluster2	-0.210957	5.48e-55	CCL15; CCL23	Antimicrobials; Chemokines; Cytokines
ENSG00000267387.1	AC020931.1	cluster2	-0.2094	2.99e-31	ANGPTL6	Cytokine_Receptors
ENSG00000232807.2	AL137186.2	cluster2	0.253216	6.84e-33	IL15RA	Cytokine_Receptors; Interleukins_Receptor
ENSG00000228596.1	AC013436.1	cluster2	-0.208656	8.05e-47	PPIA	Antimicrobial
ENSG00000259519.1	AC051619.3	cluster3	-0.207356	3.72e-32	DUOX1	Antimicrobials
ENSG00000280153.1	AC133065.3	cluster3	-0.419891	8.8e-67	CIITA	Antigen_Processing_and_Presentation
ENSG00000272915.1	AC018635.2	cluster3	-0.352721	2.58e-94	LEP	Antimicrobials; Cytokines
ENSG00000279822.1	AC016397.2	cluster3	-0.289311	1.28e-86	MAPK8	Antimicrobials
ENSG00000260650.1	AC010542.1	cluster3	0.323601	4.39e-114	CMTM1; CMTM2	Cytokines
ENSG00000279135.1	AL512652.2	cluster3	-0.250647	1.8e-85	IL17D	Cytokines; Interleukins
ENSG00000237838.1	AC092422.1	cluster3	-0.201583	1.71e-13	RARB	Cytokine_Receptors
ENSG00000253939.1	AC007991.3	cluster3	-0.316411	2.18e-33	IDO1	Antimicrobials
ENSG00000261468.1	AC096921.2	cluster4	-0.234166	1.71e-124	TGFBR2	Cytokine_Receptors; TGFb_Family_Member_Receptor
ENSG00000286901.1	Z69667.1	cluster4	-0.289354	3.55e-270	PDIA2	Antigen_Processing_and_Presentation
ENSG00000234471.1	AC147651.2	cluster4	-0.229401	9.31e-124	PDGFA	Cytokines
ENSG00000286116.1	AL157394.3	cluster4	0.250965	4.4e-151	FAS	NaturalKiller_Cell_Cytotoxicity
ENSG00000261469.1	AC020978.4	cluster4	-0.269518	0	NFATC3	BCR_Signaling_Pathway; NaturalKiller_Cell_Cytotoxicity; TCRsignalingPathway
ENSG00000278905.1	AC106818.1	cluster4	0.232483	2.13e-167	NR2F1	Cytokine_Receptors
ENSG00000287445.1	AC092803.3	cluster4	0.216143	3.47e-296	NENF	Cytokines
ENSG00000269275.1	AC020922.3	cluster4	-0.218192	2.06e-154	IL11	Cytokines; Interleukins
ENSG00000272449.2	AL139246.5	cluster5	0.30265	4.36e-11	TNFRSF14	Cytokine_Receptors; TNF_Family_Members_Receptors
ENSG00000237413.5	AC096531.2	cluster5	0.36872	6.13e-18	PTGFR	Cytokine_Receptors
ENSG00000281162.2	LINC01127	cluster5	0.243912	3.94e-13	IL1R2	Cytokine_Receptors; Interleukins_Receptor
ENSG00000279093.1	AP001362.1	cluster5	0.250537	2.86e-21	LTBP3	Cytokines
ENSG00000288028.1	AL049839.3	cluster5	0.206964	2.47e-14	SERPINA3	Antimicrobials
ENSG00000286901.1	Z69667.1	cluster5	0.216796	2e-09	PDIA2	Antigen_Processing_and_Presentation
ENSG00000275431.1	AC244100.2	cluster5	0.229108	1.63e-24	CCL16; CCL15; CCL14	Antimicrobials; Chemokines; Cytokines
ENSG00000272915.1	AC018635.2	cluster5	0.35448	1.13e-19	LEP	Cytokines
ENSG00000260650.1	AC010542.1	cluster5	-0.269368	4.62e-16	CMTM1; CMTM2	Cytokines
ENSG00000276384.1	AC016876.4	cluster5	0.287209	7.56e-16	TNFSF12; TNFSF13	Cytokines; TNF_Family_Members
ENSG00000261000.1	AC244034.2	cluster5	0.221668	3.7e-14	IKBKE	Antimicrobials
ENSG00000245025.3	AC107959.1	cluster5	0.237944	2.95e-08	TNFRSF10B	Antimicrobials; Cytokine_Receptors; NaturalKiller_Cell_Cytotoxicity; TNF_Family_Members_Receptors
ENSG00000269524.1	AC245052.7	cluster5	0.248794	3.44e-12	LILRB3	BCR_Signaling_Pathway
ENSG00000268812.3	AC004264.1	cluster5	0.232801	9.11e-17	LIF	Cytokines
ENSG00000229167.2	AC114488.1	cluster5	0.221778	5.68e-20	TINAGL1	Antimicrobials
ENSG00000246526.2	LINC02481	cluster5	0.211261	1.28e-05	S100P	Antimicrobials
ENSG00000280194.1	AD000864.1	cluster5	0.249879	1.34e-27	HCST; TYROBP	NaturalKiller_Cell_Cytotoxicity
ENSG00000255089.1	AC136475.4	cluster5	0.270623	1.1e-14	IFITM1	BCR_Signaling_Pathway
ENSG00000270105.1	AC136475.8	cluster5	0.250973	9.14e-14	IFITM1	BCR_Signaling_Pathway
ENSG00000232807.2	AL137186.2	cluster5	0.507997	9.72e-25	IL15RA	Cytokine_Receptors; Interleukins_Receptor
ENSG00000237838.1	AC092422.1	cluster5	0.229726	1.85e-11	RARB	Cytokine_Receptors
ENSG00000268108.1	AC008687.2	cluster5	0.262448	1.1e-17	CGB7; NTF4	Cytokines
ENSG00000261602.1	AC092115.3	cluster5	-0.223596	9.7e-15	NFAT5	BCR_Signaling_Pathway; TCRsignalingPathway; NaturalKiller_Cell_Cytotoxicity
ENSG00000253939.1	AC007991.3	cluster5	-0.229023	6.57e-07	IDO1	Antimicrobials
ENSG00000266978.1	AC011511.2	cluster5	0.222795	3.46e-11	ICAM1	Antigen_Processing_and_Presentation; NaturalKiller_Cell_Cytotoxicity
ENSG00000233354.1	LINC00028	cluster5	0.203994	1.2e-05	DEFB124	Antimicrobials
ENSG00000282440.1	AC074099.1	cluster5	-0.246922	2.36e-19	NR4A2	Cytokine_Receptors
ENSG00000281162.2	LINC01127	cluster6	-0.279556	6.88e-60	IL1R2	Cytokine_Receptors; Interleukins_Receptor
ENSG00000279093.1	AP001362.1	cluster6	-0.31796	5.11e-159	LTBP3	Cytokines
ENSG00000257681.1	AC025265.1	cluster6	-0.21983	4.7e-68	STAB2	Antimicrobials
ENSG00000259519.1	AC051619.3	cluster6	-0.291046	1.08e-102	DUOX1	Antimicrobials
ENSG00000233875.1	AL592078.1	cluster6	-0.266636	3.96e-68	ADAR	Antimicrobials
ENSG00000272915.1	AC018635.2	cluster6	-0.273602	4.11e-151	LEP	Cytokines
ENSG00000260190.1	AL807752.5	cluster6	-0.290285	5.7e-76	C8G	Antimicrobials
ENSG00000279822.1	AC016397.2	cluster6	-0.275519	5.87e-198	MAPK8	Antimicrobials
ENSG00000287543.1	AC013486.1	cluster6	-0.232273	1.01e-107	PML	Antimicrobials
ENSG00000254568.1	AP003501.1	cluster6	-0.362494	4.99e-133	ROBO3	Antimicrobials; Chemokine_Receptors; Cytokine_Receptors
ENSG00000237838.1	AC092422.1	cluster6	-0.208647	1.78e-25	RARB	Cytokine_Receptors
ENSG00000269220.1	LINC00528	cluster6	-0.202771	5.06e-93	BID	NaturalKiller_Cell_Cytotoxicity
ENSG00000254874.1	AP003171.1	cluster7	-0.312783	3.68e-28	MTNR1B	Cytokine_Receptors
ENSG00000231355.1	AP000302.1	cluster7	-0.23371	7.61e-27	IFNGR2	Cytokine_Receptors; Interferon_Receptor; NaturalKiller_Cell_Cytotoxicity
ENSG00000272159.1	AC087623.3	cluster7	-0.229656	2.15e-24	FGFR1	Cytokine_Receptors
ENSG00000237838.1	AC092422.1	cluster7	-0.209096	3.09e-22	RARB	Cytokine_Receptors
ENSG00000269813.1	AC010336.6	cluster7	-0.293421	5.1e-48	ELAVL1	Antimicrobials
ENSG00000270240.2	AC015849.1	cluster9	-0.302507	7.02e-13	CCL5	Antimicrobials; Chemokines; Cytokines
ENSG00000275431.1	AC244100.2	cluster9	-0.360588	2.51e-14	CCL16; CCL15; CCL14	Antimicrobials; Chemokines; Cytokines
ENSG00000275944.1	AC244100.3	cluster9	-0.292686	1.22e-10	CCL15; CCL23	Antimicrobials; Chemokines; Cytokines
ENSG00000269524.1	AC245052.7	cluster9	-0.314585	2.46e-16	LILRB3	BCR_Signaling_Pathway
ENSG00000229167.2	AC114488.1	cluster9	-0.271983	3.8e-11	TINAGL1	Antimicrobials
ENSG00000286921.1	AC004522.5	cluster9	-0.37842	9.94e-18	AZGP1	Antigen_Processing_and_Presentation
ENSG00000237339.5	LINC01502	cluster9	-0.212662	1.55e-08	PAEP	Antimicrobials
ENSG00000215765.3	AC245128.1	cluster9	-0.233971	4.65e-15	KIR3DL3; KIR2DL3; KIR2DL1; KIR2DL4	Antigen_Processing_and_Presentatio; NaturalKiller_Cell_Cytotoxicity
ENSG00000254874.1	AP003171.1	cluster11	-0.510586	2.26e-31	MTNR1B	Cytokine_Receptors
ENSG00000231355.1	AP000302.1	cluster11	-0.484457	1.65e-30	IFNGR2	Cytokine_Receptors; Interferon_Receptor; NaturalKiller_Cell_Cytotoxicity
ENSG00000279398.1	AL078596.1	cluster11	-0.294236	2.43e-25	NR2E1	Cytokine_Receptors
ENSG00000237838.1	AC092422.1	cluster11	-0.343827	2.6e-19	RARB	Cytokine_Receptors
ENSG00000268108.1	AC008687.2	cluster11	-0.232124	3.1e-18	CGB7; NTF4	Cytokines
ENSG00000281162.2	LINC01127	cluster12	0.244668	1.07e-109	IL1R2	Cytokine_Receptors; Interleukins_Receptor
ENSG00000283175.1	AC007920.2	cluster12	0.203466	2.06e-45	MASP1	Antimicrobials
ENSG00000286901.1	Z69667.1	cluster12	0.221034	1.55e-71	PDIA2	Antigen_Processing_and_Presentation
ENSG00000275944.1	AC244100.3	cluster12	0.210948	8.4e-74	CCL15; CCL23	Antimicrobials; Chemokines; Cytokines
ENSG00000267420.1	AC007993.2	cluster12	0.506544	1.21e-86	PPY	Cytokines
ENSG00000279822.1	AC016397.2	cluster12	0.347615	7.86e-148	MAPK8	Antimicrobials
ENSG00000260650.1	AC010542.1	cluster12	0.233207	4.61e-100	CMTM1; CMTM2	Cytokines
ENSG00000261469.1	AC020978.4	cluster12	0.321746	2.45e-154	NFATC3	BCR_Signaling_Pathway; NaturalKiller_Cell_Cytotoxicity; TCRsignalingPathway
ENSG00000267705.1	AC104365.4	cluster12	0.239761	1.27e-71	MALT1	BCR_Signaling_Pathway; TCRsignalingPathway
ENSG00000282041.1	Z82244.1	cluster12	0.427351	8.82e-70	HMOX1	Antimicrobials
ENSG00000258976.1	AC013451.2	cluster12	0.224834	1.47e-77	LTBP2	Cytokines
ENSG00000232807.2	AL137186.2	cluster12	0.447468	1.04e-117	IL15RA	Cytokine_Receptors; Interleukins_Receptor
ENSG00000237838.1	AC092422.1	cluster12	0.21732	4.18e-42	RARB	Cytokine_Receptors
ENSG00000269275.1	AC020922.3	cluster12	0.267227	3.56e-73	IL11	Cytokines; Interleukins
ENSG00000282890.1	AC009975.1	cluster12	-0.296629	1.49e-35	FSHR	Cytokine_Receptors
ENSG00000237133.1	AC020594.1	cluster12	0.26948	1.89e-191	RASGRP3	BCR_Signaling_Pathway
ENSG00000197099.8	AC068631.1	cluster12	0.504777	1.14e-145	HRG	Antimicrobials
ENSG00000237838.1	AC092422.1	cluster13	0.257857	8.27e-35	RARB	Cytokine_Receptors
ENSG00000237133.1	AC020594.1	cluster13	0.278523	1.06e-54	RASGRP3	BCR_Signaling_Pathway
ENSG00000197099.8	AC068631.1	cluster13	0.244084	1.62e-11	HRG	Antimicrobials
ENSG00000286116.1	AL157394.3	cluster14	-0.306547	1.8e-21	FAS	NaturalKiller_Cell_Cytotoxicity
ENSG00000231355.1	AP000302.1	cluster14	-0.255756	4.84e-16	IFNGR2	Cytokine_Receptors; Interferon_Receptor; NaturalKiller_Cell_Cytotoxicity
ENSG00000282041.1	Z82244.1	cluster14	-0.210892	2.14e-18	HMOX1	Antimicrobials
ENSG00000232807.2	AL137186.2	cluster14	-0.205765	1.15e-24	IL15RA	Cytokine_Receptors; Interleukins_Receptor
