# Supplementary material for: Pediatric Pan-Central Nervous System Tumor Methylome Analyses Reveal Immune-Related LncRNAs
Source: Front Immunol. 2022 May 4;13:853904. doi: 10.3389/fimmu.2022.853904 (PMC9114481; doi:10.3389/fimmu.2022.853904)
Supplement: Supplementary file 6 [file Table_5.xlsx]

## Sheet: Sheet1
Table S5. m6A-related lncRNAs.
chr	start	end	strand	targetgene	Ensembl_id	Gene_site	Gene_type	wername	species	cell_line	method	PMID	GSE
chr16	1076557	1076606	+	SSTR5-AS1	ENSG00000261713	intron (NM_001172560, intron 1 of 1)	ncRNA	IGF2BP1	human	HEK293T	eCLIP-seq	29476152	GSE92021
chr16	1077986	1078043	+	SSTR5-AS1	ENSG00000261713	promoter-TSS (NM_001053)	ncRNA	IGF2BP1	human	HEK293T	eCLIP-seq	29476152	GSE92021
chr16	1076547	1076606	+	SSTR5-AS1	ENSG00000261713	intron (NM_001172560, intron 1 of 1)	ncRNA	IGF2BP3	human	HEK293T	eCLIP-seq	29476152	GSE92220
chr16	1077195	1077235	+	SSTR5-AS1	ENSG00000261713	intron (NM_001172560, intron 1 of 1)	ncRNA	IGF2BP3	human	HEK293T	eCLIP-seq	29476152	GSE92220
chr16	1077979	1078044	+	SSTR5-AS1	ENSG00000261713	promoter-TSS (NM_001053)	ncRNA	IGF2BP3	human	HEK293T	eCLIP-seq	29476152	GSE92220
chr16	1077789	1077846	+	SSTR5-AS1	ENSG00000261713	promoter-TSS (NM_001053)	ncRNA	IGF2BP3	human	HEK293T	eCLIP-seq	29476152	GSE92220
chr16	1078142	1078190	+	SSTR5-AS1	ENSG00000261713	promoter-TSS (NM_001053)	ncRNA	IGF2BP3	human	HEK293T	eCLIP-seq	29476152	GSE92220
chr16	1064093	1078731	-	SSTR5-AS1	ENSG00000261713	processed_transcript	ncRNA	YTHDF2	human	Hela	RIP-seq	24284625	GSE49339
chr16	1064093	1078731	-	SSTR5-AS1	ENSG00000261713	processed_transcript	ncRNA	YTHDF1	human	Hela	RIP-seq	26046440	GSE63591
chr16	1064093	1078731	-	SSTR5-AS1	ENSG00000261713	processed_transcript	ncRNA	YTHDF3	human	Hela	RIP-seq	28106072	GSE86214
chr3	3039033	3069242	-	CNTN4-AS1	ENSG00000237990	antisense	ncRNA	METTL3	human	MDA-MB-231	RIP-seq	25799998	GSE60213
chr22	23897025	23897121	+	MIF-AS1	ENSG00000218537	intron (NR_038911, intron 1 of 2).2	ncRNA	IGF2BP1	human	HEK293T	eCLIP-seq	29476152	GSE92021
chr22	23894426	23898930	-	MIF-AS1	ENSG00000218537	antisense	ncRNA	METTL3	human	MDA-MB-231	RIP-seq	25799998	GSE60213
chr22	24236308	24236308	+	MIF-AS1	ENSG00000240972	UTR5	ncRNA		human	CD8T	m6A-CLIP-seq	26404942	GSE71154
chr22	24237305	24237305	+	MIF-AS1	ENSG00000218537	exonic	ncRNA		human	HeLa	PA-m6A-seq	25491922	GSE54921
chr22	24237337	24237337	+	MIF-AS1	ENSG00000218537	exonic	ncRNA		human	HepG2	miCLIP	26593424	GSE73405
chr22	24236586	24236586	-	MIF-AS1	ENSG00000240972	UTR5	ncRNA		human	HepG2	miCLIP	26593424	GSE73405
chr22	24236641	24236641	-	MIF-AS1	ENSG00000240972	UTR5;UTR3	ncRNA		human	HepG2	miCLIP	26593424	GSE73405
chr22	24237354	24237354	-	MIF-AS1	ENSG00000240972	exonic	ncRNA		human	HepG2	miCLIP	26593424	GSE73405
chr7	159006522	159030195	+	LINC00689	ENSG00000231419.6	processed_transcript	ncRNA	YTHDF2	human	Hela	RIP-seq	24284625	GSE49339
chr7	159006522	159030195	+	LINC00689	ENSG00000231419.6	processed_transcript	ncRNA	METTL3	human	MDA-MB-231	RIP-seq	25799998	GSE60213
chr7	159006522	159030195	+	LINC00689	ENSG00000231419.6	processed_transcript	ncRNA	YTHDF1	human	Hela	RIP-seq	26046440	GSE63591
chr7	159006522	159030195	+	LINC00689	ENSG00000231419.6	processed_transcript	ncRNA	YTHDF3	human	Hela	RIP-seq	28106072	GSE86214
chr7	158769866	158769866	+	LINC00689	ENSG00000231419	intergenic	ncRNA		human	CD8T	m6A-CLIP-seq	26404942	GSE71154
chr7	158770011	158770011	+	LINC00689	ENSG00000231419	intergenic	ncRNA		human	CD8T	m6A-CLIP-seq	26404942	GSE71154
chr7	158772677	158772677	+	LINC00689	ENSG00000231419	intergenic	ncRNA		human	CD8T	m6A-CLIP-seq	26404942	GSE71154
chr7	158773294	158773294	+	LINC00689	ENSG00000231419	intergenic	ncRNA		human	CD8T	m6A-CLIP-seq	26404942	GSE71154
chr7	158773318	158773318	+	LINC00689	ENSG00000231419	intergenic	ncRNA		human	CD8T	m6A-CLIP-seq	26404942	GSE71154
chr12	6439001	6451567	-	CD27-AS1	ENSG00000215039.6	processed_transcript	ncRNA	METTL3	human	MDA-MB-231	RIP-seq	25799998	GSE60213
chr12	6503794	6503794	+	CD27-AS1	ENSG00000256433	ncRNA_exonic	ncRNA		human	MOLM13	miCLIP	28920958	GSE98623
chr12	6518826	6518826	-	CD27-AS1	ENSG00000213942	ncRNA_exonic	ncRNA		human	HeLa	PA-m6A-seq	25491922	GSE54921
chr12	6557152	6557152	-	CD27-AS1	ENSG00000215039	ncRNA_exonic	ncRNA		human	A549	m6A-CLIP-seq	26404942	GSE71154
chr20	2056434	2056434	+	PDYN-AS1	ENSG00000227663	ncRNA_exonic	ncRNA		human	HeLa	PA-m6A-seq	25491922	GSE54921
chr6	99993944	100076413	+	MCHR2-AS1	ENSG00000229315.6	antisense	ncRNA	METTL3	human	MDA-MB-231	RIP-seq	25799998	GSE60213
chr6	100654990	100654990	+	MCHR2-AS1	ENSG00000216378	intergenic	ncRNA		human	HEK293T	miCLIP	26593424	GSE73405
chr6	100705645	100705645	+	MCHR2-AS1	ENSG00000216378	intergenic	ncRNA		human	HEK293T	miCLIP	26593424	GSE73405
chr6	100583938	100583938	-	MCHR2-AS1	ENSG00000216378	upstream	ncRNA		human	HepG2	miCLIP	26593424	GSE73405
chr5	148812171	148812171	+	CARMN	ENSG00000230551	ncRNA_exonic	ncRNA		human	kidney	m6A-REF-seq	31281898	GSE125240
chr5	148873038	148873038	-	CARMN	ENSG00000230551	ncRNA_exonic	ncRNA		human	HeLa	m6A-CLIP-seq	28637692	GSE86336
chr5	148873051	148873051	-	CARMN	ENSG00000230551	ncRNA_exonic	ncRNA		human	CD8T	m6A-CLIP-seq	26404942	GSE71154
chr5	148873060	148873060	-	CARMN	ENSG00000230551	ncRNA_exonic	ncRNA		human	HeLa	m6A-CLIP-seq	28637692	GSE86336
chr5	148874043	148874043	-	CARMN	ENSG00000230551	ncRNA_exonic	ncRNA		human	HEK293	miCLIP	26121403	GSE63753
